# Supplementary material for: 2D Titanium carbide printed flexible ultrawideband monopole antenna for wireless communications
Source: Nat Commun. 2023 Jan 17;14:278. doi: 10.1038/s41467-022-35371-6 (PMC9845342; doi:10.1038/s41467-022-35371-6)
Supplement: Supplementary file 11 — Source Data [file 41467_2022_35371_MOESM11_ESM.xlsx]

## Sheet: Fig.2d
	wavenumber	transmitance-Ti3C2	transmitance-PDA	transmitance-Ti3C2/PDA
	4000	78.89	73.28	85.18
	3999	78.88	73.27	85.17
	3998	78.88	73.26	85.17
	3997	78.87	73.26	85.17
	3996	78.87	73.26	85.17
	3995	78.86	73.26	85.17
	3994	78.85	73.26	85.16
	3993	78.85	73.26	85.16
	3992	78.84	73.27	85.15
	3991	78.84	73.27	85.14
	3990	78.83	73.27	85.13
	3989	78.83	73.27	85.12
	3988	78.82	73.26	85.11
	3987	78.82	73.26	85.1
	3986	78.81	73.26	85.09
	3985	78.81	73.26	85.08
	3984	78.81	73.26	85.08
	3983	78.8	73.26	85.08
	3982	78.8	73.26	85.07
	3981	78.79	73.26	85.07
	3980	78.79	73.25	85.07
	3979	78.78	73.25	85.07
	3978	78.78	73.25	85.07
	3977	78.77	73.25	85.07
	3976	78.76	73.26	85.07
	3975	78.76	73.26	85.06
	3974	78.75	73.26	85.06
	3973	78.75	73.26	85.05
	3972	78.74	73.26	85.04
	3971	78.74	73.25	85.03
	3970	78.73	73.25	85.02
	3969	78.73	73.25	85.01
	3968	78.72	73.25	85
	3967	78.72	73.24	84.99
	3966	78.71	73.24	84.99
	3965	78.71	73.23	84.98
	3964	78.7	73.24	84.99
	3963	78.7	73.24	84.99
	3962	78.69	73.24	84.99
	3961	78.69	73.24	84.99
	3960	78.68	73.24	84.98
	3959	78.68	73.24	84.97
	3958	78.67	73.24	84.96
	3957	78.67	73.24	84.96
	3956	78.66	73.24	84.95
	3955	78.66	73.23	84.95
	3954	78.66	73.22	84.94
	3953	78.65	73.21	84.95
	3952	78.65	73.21	84.95
	3951	78.64	73.22	84.94
	3950	78.64	73.23	84.93
	3949	78.63	73.25	84.92
	3948	78.63	73.24	84.91
	3947	78.62	73.23	84.9
	3946	78.62	73.22	84.9
	3945	78.62	73.23	84.91
	3944	78.61	73.26	84.92
	3943	78.61	73.28	84.92
	3942	78.6	73.27	84.9
	3941	78.6	73.24	84.87
	3940	78.59	73.23	84.86
	3939	78.59	73.24	84.86
	3938	78.58	73.24	84.87
	3937	78.58	73.23	84.87
	3936	78.57	73.2	84.86
	3935	78.57	73.19	84.85
	3934	78.56	73.2	84.85
	3933	78.56	73.22	84.85
	3932	78.55	73.23	84.85
	3931	78.54	73.24	84.84
	3930	78.54	73.23	84.83
	3929	78.53	73.23	84.83
	3928	78.53	73.23	84.82
	3927	78.52	73.25	84.81
	3926	78.52	73.27	84.81
	3925	78.51	73.27	84.8
	3924	78.51	73.24	84.79
	3923	78.5	73.2	84.77
	3922	78.5	73.17	84.76
	3921	78.49	73.17	84.77
	3920	78.49	73.17	84.78
	3919	78.48	73.18	84.77
	3918	78.48	73.19	84.77
	3917	78.48	73.21	84.77
	3916	78.47	73.22	84.77
	3915	78.47	73.21	84.76
	3914	78.46	73.21	84.76
	3913	78.46	73.23	84.75
	3912	78.45	73.25	84.74
	3911	78.45	73.24	84.73
	3910	78.44	73.21	84.71
	3909	78.44	73.16	84.71
	3908	78.43	73.1	84.72
	3907	78.43	73.06	84.73
	3906	78.42	73.05	84.74
	3905	78.42	73.04	84.74
	3904	78.41	73.03	84.73
	3903	78.41	73.01	84.71
	3902	78.4	73.02	84.71
	3901	78.4	73.09	84.74
	3900	78.39	73.2	84.77
	3899	78.39	73.26	84.77
	3898	78.38	73.25	84.75
	3897	78.38	73.22	84.72
	3896	78.37	73.19	84.71
	3895	78.37	73.18	84.7
	3894	78.37	73.17	84.7
	3893	78.36	73.18	84.69
	3892	78.36	73.21	84.68
	3891	78.35	73.18	84.66
	3890	78.35	73.07	84.63
	3889	78.34	72.97	84.62
	3888	78.34	72.99	84.64
	3887	78.33	73.09	84.67
	3886	78.33	73.17	84.69
	3885	78.33	73.13	84.69
	3884	78.32	73.03	84.66
	3883	78.32	73.02	84.67
	3882	78.31	73.13	84.69
	3881	78.31	73.26	84.69
	3880	78.3	73.28	84.64
	3879	78.3	73.19	84.57
	3878	78.29	73.09	84.54
	3877	78.29	73.08	84.56
	3876	78.28	73.15	84.6
	3875	78.28	73.17	84.62
	3874	78.28	73.09	84.6
	3873	78.27	72.95	84.57
	3872	78.27	72.91	84.55
	3871	78.27	72.98	84.57
	3870	78.26	73.07	84.61
	3869	78.26	73.03	84.62
	3868	78.25	72.93	84.6
	3867	78.25	72.95	84.61
	3866	78.25	73.08	84.64
	3865	78.24	73.18	84.65
	3864	78.24	73.19	84.61
	3863	78.23	73.15	84.55
	3862	78.23	73.13	84.52
	3861	78.23	73.14	84.51
	3860	78.22	73.12	84.51
	3859	78.22	73.04	84.51
	3858	78.22	72.86	84.51
	3857	78.21	72.62	84.51
	3856	78.21	72.38	84.51
	3855	78.21	72.31	84.57
	3854	78.2	72.46	84.67
	3853	78.2	72.64	84.7
	3852	78.19	72.66	84.66
	3851	78.19	72.69	84.68
	3850	78.19	72.89	84.72
	3849	78.18	73.13	84.7
	3848	78.17	73.25	84.63
	3847	78.17	73.24	84.54
	3846	78.16	73.18	84.49
	3845	78.16	73.11	84.46
	3844	78.15	73.05	84.45
	3843	78.15	72.97	84.44
	3842	78.14	72.88	84.43
	3841	78.13	72.8	84.42
	3840	78.13	72.78	84.43
	3839	78.13	72.8	84.46
	3838	78.12	72.84	84.48
	3837	78.12	72.87	84.49
	3836	78.11	72.87	84.51
	3835	78.11	72.9	84.51
	3834	78.1	72.98	84.49
	3833	78.1	73.06	84.46
	3832	78.1	73.08	84.42
	3831	78.09	73.04	84.39
	3830	78.09	72.98	84.37
	3829	78.08	72.95	84.37
	3828	78.07	72.98	84.38
	3827	78.07	72.99	84.38
	3826	78.06	72.91	84.35
	3825	78.06	72.76	84.32
	3824	78.05	72.66	84.3
	3823	78.05	72.67	84.32
	3822	78.04	72.77	84.37
	3821	78.04	72.8	84.37
	3820	78.04	72.67	84.33
	3819	78.03	72.54	84.3
	3818	78.03	72.59	84.34
	3817	78.03	72.76	84.39
	3816	78.02	72.88	84.42
	3815	78.02	72.85	84.4
	3814	78.02	72.77	84.37
	3813	78.01	72.79	84.37
	3812	78.01	72.86	84.38
	3811	78	72.86	84.35
	3810	78	72.79	84.29
	3809	77.99	72.73	84.25
	3808	77.99	72.74	84.25
	3807	77.98	72.75	84.27
	3806	77.97	72.67	84.26
	3805	77.97	72.55	84.26
	3804	77.96	72.55	84.28
	3803	77.96	72.69	84.33
	3802	77.95	72.84	84.36
	3801	77.95	72.86	84.35
	3800	77.94	72.76	84.31
	3799	77.94	72.74	84.31
	3798	77.93	72.86	84.33
	3797	77.93	73.01	84.32
	3796	77.92	73.04	84.27
	3795	77.92	72.97	84.2
	3794	77.91	72.9	84.16
	3793	77.91	72.89	84.16
	3792	77.9	72.9	84.16
	3791	77.9	72.9	84.15
	3790	77.89	72.87	84.13
	3789	77.89	72.84	84.12
	3788	77.88	72.82	84.11
	3787	77.87	72.82	84.11
	3786	77.87	72.84	84.11
	3785	77.86	72.85	84.1
	3784	77.86	72.82	84.1
	3783	77.85	72.78	84.09
	3782	77.85	72.77	84.1
	3781	77.84	72.81	84.11
	3780	77.84	72.86	84.12
	3779	77.83	72.86	84.1
	3778	77.83	72.82	84.07
	3777	77.82	72.78	84.06
	3776	77.82	72.78	84.06
	3775	77.81	72.77	84.07
	3774	77.81	72.72	84.07
	3773	77.8	72.66	84.06
	3772	77.8	72.63	84.05
	3771	77.79	72.65	84.06
	3770	77.79	72.65	84.06
	3769	77.78	72.62	84.04
	3768	77.78	72.6	84.03
	3767	77.77	72.64	84.04
	3766	77.77	72.73	84.05
	3765	77.76	72.75	84.05
	3764	77.76	72.7	84.03
	3763	77.75	72.63	84.02
	3762	77.75	72.63	84.03
	3761	77.74	72.67	84.04
	3760	77.74	72.69	84.04
	3759	77.73	72.67	84.01
	3758	77.73	72.64	83.98
	3757	77.72	72.58	83.98
	3756	77.72	72.49	83.98
	3755	77.71	72.37	83.98
	3754	77.71	72.26	83.99
	3753	77.7	72.17	84.01
	3752	77.7	72.14	84.05
	3751	77.7	72.2	84.09
	3750	77.69	72.26	84.11
	3749	77.69	72.24	84.14
	3748	77.68	72.17	84.17
	3747	77.68	72.18	84.19
	3746	77.67	72.32	84.19
	3745	77.67	72.51	84.21
	3744	77.66	72.57	84.18
	3743	77.65	72.44	84.12
	3742	77.65	72.37	84.1
	3741	77.64	72.5	84.12
	3740	77.63	72.63	84.09
	3739	77.63	72.62	84.01
	3738	77.62	72.54	83.95
	3737	77.61	72.48	83.95
	3736	77.6	72.47	83.99
	3735	77.6	72.45	84
	3734	77.59	72.46	83.98
	3733	77.58	72.52	83.95
	3732	77.57	72.57	83.93
	3731	77.57	72.55	83.91
	3730	77.56	72.51	83.89
	3729	77.55	72.51	83.88
	3728	77.54	72.56	83.86
	3727	77.54	72.59	83.85
	3726	77.53	72.56	83.83
	3725	77.52	72.51	83.8
	3724	77.52	72.49	83.8
	3723	77.51	72.51	83.8
	3722	77.51	72.52	83.8
	3721	77.5	72.5	83.79
	3720	77.49	72.48	83.78
	3719	77.49	72.46	83.77
	3718	77.48	72.44	83.78
	3717	77.47	72.37	83.78
	3716	77.47	72.27	83.78
	3715	77.46	72.17	83.78
	3714	77.45	72.12	83.79
	3713	77.45	72.12	83.81
	3712	77.44	72.16	83.82
	3711	77.43	72.21	83.8
	3710	77.42	72.26	83.77
	3709	77.42	72.31	83.75
	3708	77.41	72.37	83.75
	3707	77.4	72.4	83.74
	3706	77.39	72.39	83.72
	3705	77.39	72.36	83.71
	3704	77.38	72.33	83.69
	3703	77.37	72.32	83.69
	3702	77.37	72.3	83.67
	3701	77.36	72.26	83.65
	3700	77.35	72.21	83.63
	3699	77.35	72.18	83.62
	3698	77.34	72.2	83.63
	3697	77.33	72.21	83.63
	3696	77.32	72.17	83.62
	3695	77.32	72.1	83.6
	3694	77.31	72.01	83.6
	3693	77.3	71.94	83.6
	3692	77.29	71.86	83.6
	3691	77.28	71.8	83.6
	3690	77.27	71.81	83.61
	3689	77.27	71.86	83.61
	3688	77.26	71.89	83.61
	3687	77.25	71.87	83.63
	3686	77.24	71.88	83.65
	3685	77.23	71.96	83.65
	3684	77.22	72.02	83.61
	3683	77.21	72	83.56
	3682	77.2	71.93	83.51
	3681	77.19	71.84	83.48
	3680	77.18	71.7	83.47
	3679	77.17	71.53	83.46
	3678	77.16	71.4	83.45
	3677	77.14	71.4	83.47
	3676	77.13	71.49	83.52
	3675	77.11	71.5	83.54
	3674	77.1	71.36	83.52
	3673	77.08	71.28	83.54
	3672	77.07	71.39	83.57
	3671	77.05	71.55	83.6
	3670	77.03	71.62	83.58
	3669	77.01	71.56	83.52
	3668	77	71.46	83.45
	3667	76.98	71.44	83.43
	3666	76.96	71.48	83.42
	3665	76.94	71.5	83.39
	3664	76.93	71.46	83.34
	3663	76.91	71.4	83.3
	3662	76.89	71.32	83.27
	3661	76.87	71.22	83.25
	3660	76.85	71.1	83.23
	3659	76.83	71	83.22
	3658	76.81	70.95	83.21
	3657	76.79	70.94	83.21
	3656	76.77	70.89	83.2
	3655	76.75	70.77	83.18
	3654	76.73	70.64	83.17
	3653	76.7	70.57	83.17
	3652	76.68	70.54	83.17
	3651	76.65	70.5	83.16
	3650	76.63	70.46	83.14
	3649	76.6	70.46	83.11
	3648	76.58	70.45	83.08
	3647	76.55	70.42	83.05
	3646	76.53	70.39	83.04
	3645	76.5	70.37	83.01
	3644	76.48	70.36	82.97
	3643	76.45	70.33	82.93
	3642	76.42	70.25	82.88
	3641	76.4	70.14	82.83
	3640	76.37	70.04	82.78
	3639	76.34	69.95	82.73
	3638	76.31	69.87	82.7
	3637	76.28	69.78	82.67
	3636	76.25	69.7	82.64
	3635	76.22	69.62	82.61
	3634	76.19	69.51	82.58
	3633	76.16	69.32	82.54
	3632	76.13	69.13	82.5
	3631	76.09	69.02	82.47
	3630	76.06	69.01	82.47
	3629	76.03	69.02	82.46
	3628	75.99	68.94	82.4
	3627	75.96	68.82	82.34
	3626	75.92	68.79	82.33
	3625	75.89	68.83	82.32
	3624	75.85	68.81	82.27
	3623	75.82	68.71	82.19
	3622	75.78	68.57	82.13
	3621	75.75	68.46	82.1
	3620	75.71	68.38	82.06
	3619	75.67	68.3	82.01
	3618	75.63	68.19	81.94
	3617	75.59	68.08	81.88
	3616	75.56	68.02	81.85
	3615	75.52	67.99	81.83
	3614	75.48	67.94	81.8
	3613	75.44	67.82	81.74
	3612	75.4	67.67	81.67
	3611	75.36	67.54	81.61
	3610	75.32	67.47	81.57
	3609	75.28	67.44	81.54
	3608	75.24	67.39	81.49
	3607	75.2	67.31	81.44
	3606	75.16	67.23	81.37
	3605	75.12	67.16	81.32
	3604	75.08	67.08	81.26
	3603	75.04	67	81.21
	3602	75	66.9	81.15
	3601	74.96	66.8	81.08
	3600	74.92	66.68	81.01
	3599	74.88	66.57	80.95
	3598	74.83	66.48	80.9
	3597	74.79	66.39	80.85
	3596	74.75	66.31	80.8
	3595	74.7	66.23	80.74
	3594	74.66	66.12	80.68
	3593	74.62	65.99	80.62
	3592	74.57	65.84	80.57
	3591	74.53	65.72	80.53
	3590	74.48	65.62	80.5
	3589	74.44	65.55	80.47
	3588	74.4	65.49	80.43
	3587	74.36	65.41	80.36
	3586	74.31	65.31	80.29
	3585	74.27	65.21	80.23
	3584	74.23	65.14	80.18
	3583	74.18	65.08	80.14
	3582	74.14	65	80.08
	3581	74.09	64.89	80.02
	3580	74.05	64.77	79.96
	3579	74	64.65	79.9
	3578	73.96	64.54	79.85
	3577	73.91	64.44	79.79
	3576	73.87	64.34	79.74
	3575	73.82	64.24	79.69
	3574	73.78	64.13	79.64
	3573	73.74	64.01	79.6
	3572	73.69	63.88	79.55
	3571	73.65	63.75	79.51
	3570	73.61	63.65	79.48
	3569	73.56	63.57	79.45
	3568	73.52	63.51	79.41
	3567	73.48	63.44	79.36
	3566	73.44	63.34	79.29
	3565	73.4	63.23	79.23
	3564	73.36	63.13	79.18
	3563	73.32	63.06	79.14
	3562	73.28	62.97	79.1
	3561	73.24	62.87	79.04
	3560	73.19	62.75	78.99
	3559	73.15	62.63	78.94
	3558	73.11	62.52	78.89
	3557	73.07	62.4	78.85
	3556	73.03	62.29	78.8
	3555	72.99	62.19	78.76
	3554	72.95	62.1	78.72
	3553	72.91	62	78.67
	3552	72.87	61.89	78.62
	3551	72.83	61.77	78.56
	3550	72.79	61.66	78.52
	3549	72.75	61.56	78.48
	3548	72.71	61.47	78.44
	3547	72.68	61.38	78.4
	3546	72.64	61.29	78.35
	3545	72.6	61.19	78.31
	3544	72.56	61.09	78.26
	3543	72.52	60.98	78.22
	3542	72.48	60.87	78.18
	3541	72.45	60.76	78.14
	3540	72.41	60.66	78.09
	3539	72.37	60.55	78.04
	3538	72.33	60.45	77.99
	3537	72.29	60.35	77.94
	3536	72.25	60.24	77.89
	3535	72.21	60.12	77.84
	3534	72.18	60	77.8
	3533	72.14	59.88	77.76
	3532	72.1	59.78	77.72
	3531	72.06	59.67	77.68
	3530	72.02	59.57	77.64
	3529	71.99	59.47	77.6
	3528	71.95	59.36	77.55
	3527	71.91	59.26	77.5
	3526	71.88	59.16	77.46
	3525	71.84	59.07	77.43
	3524	71.81	58.99	77.4
	3523	71.77	58.89	77.37
	3522	71.74	58.78	77.33
	3521	71.7	58.66	77.28
	3520	71.67	58.55	77.24
	3519	71.63	58.44	77.19
	3518	71.59	58.33	77.15
	3517	71.55	58.21	77.1
	3516	71.52	58.1	77.06
	3515	71.48	57.99	77.01
	3514	71.44	57.88	76.97
	3513	71.4	57.77	76.93
	3512	71.36	57.66	76.9
	3511	71.32	57.56	76.86
	3510	71.29	57.46	76.82
	3509	71.25	57.35	76.77
	3508	71.21	57.24	76.72
	3507	71.17	57.13	76.68
	3506	71.13	57.03	76.64
	3505	71.1	56.93	76.61
	3504	71.06	56.84	76.56
	3503	71.02	56.74	76.52
	3502	70.98	56.63	76.48
	3501	70.95	56.51	76.44
	3500	70.91	56.4	76.4
	3499	70.87	56.29	76.37
	3498	70.83	56.19	76.33
	3497	70.79	56.08	76.3
	3496	70.75	55.97	76.26
	3495	70.71	55.86	76.22
	3494	70.67	55.75	76.18
	3493	70.63	55.64	76.14
	3492	70.59	55.54	76.09
	3491	70.55	55.44	76.05
	3490	70.51	55.33	76.01
	3489	70.47	55.23	75.97
	3488	70.43	55.13	75.93
	3487	70.39	55.02	75.89
	3486	70.36	54.91	75.85
	3485	70.32	54.8	75.81
	3484	70.28	54.69	75.78
	3483	70.24	54.59	75.75
	3482	70.2	54.49	75.71
	3481	70.17	54.38	75.67
	3480	70.13	54.27	75.63
	3479	70.09	54.17	75.59
	3478	70.06	54.07	75.55
	3477	70.02	53.96	75.51
	3476	69.98	53.86	75.46
	3475	69.94	53.76	75.42
	3474	69.91	53.65	75.38
	3473	69.87	53.55	75.35
	3472	69.84	53.45	75.31
	3471	69.8	53.35	75.27
	3470	69.76	53.25	75.23
	3469	69.73	53.15	75.19
	3468	69.69	53.05	75.16
	3467	69.66	52.94	75.13
	3466	69.63	52.83	75.1
	3465	69.59	52.72	75.07
	3464	69.56	52.61	75.04
	3463	69.52	52.5	75
	3462	69.49	52.4	74.96
	3461	69.46	52.3	74.92
	3460	69.42	52.19	74.87
	3459	69.39	52.1	74.84
	3458	69.36	52	74.8
	3457	69.32	51.89	74.77
	3456	69.29	51.79	74.74
	3455	69.26	51.69	74.71
	3454	69.23	51.59	74.68
	3453	69.2	51.49	74.66
	3452	69.17	51.39	74.62
	3451	69.14	51.28	74.59
	3450	69.12	51.18	74.56
	3449	69.09	51.08	74.54
	3448	69.06	50.99	74.51
	3447	69.04	50.88	74.48
	3446	69.02	50.77	74.45
	3445	68.99	50.66	74.42
	3444	68.97	50.57	74.39
	3443	68.95	50.48	74.37
	3442	68.93	50.39	74.35
	3441	68.91	50.29	74.32
	3440	68.89	50.2	74.29
	3439	68.87	50.11	74.28
	3438	68.86	50.03	74.26
	3437	68.84	49.94	74.25
	3436	68.83	49.84	74.24
	3435	68.81	49.75	74.23
	3434	68.8	49.65	74.22
	3433	68.78	49.55	74.21
	3432	68.77	49.45	74.19
	3431	68.76	49.34	74.18
	3430	68.75	49.24	74.16
	3429	68.74	49.13	74.14
	3428	68.73	49.03	74.13
	3427	68.72	48.93	74.11
	3426	68.71	48.83	74.1
	3425	68.7	48.74	74.09
	3424	68.69	48.64	74.08
	3423	68.69	48.56	74.07
	3422	68.68	48.47	74.07
	3421	68.68	48.39	74.06
	3420	68.67	48.3	74.05
	3419	68.67	48.21	74.04
	3418	68.66	48.12	74.04
	3417	68.66	48.03	74.04
	3416	68.66	47.94	74.04
	3415	68.66	47.86	74.04
	3414	68.65	47.77	74.05
	3413	68.65	47.68	74.05
	3412	68.65	47.59	74.06
	3411	68.66	47.5	74.06
	3410	68.66	47.41	74.06
	3409	68.66	47.31	74.07
	3408	68.66	47.22	74.07
	3407	68.67	47.13	74.08
	3406	68.67	47.04	74.09
	3405	68.67	46.94	74.09
	3404	68.68	46.85	74.09
	3403	68.68	46.77	74.08
	3402	68.69	46.68	74.08
	3401	68.69	46.6	74.08
	3400	68.69	46.51	74.08
	3399	68.7	46.42	74.09
	3398	68.7	46.32	74.09
	3397	68.71	46.22	74.09
	3396	68.71	46.13	74.1
	3395	68.72	46.03	74.1
	3394	68.72	45.94	74.12
	3393	68.73	45.85	74.14
	3392	68.73	45.75	74.16
	3391	68.74	45.65	74.18
	3390	68.75	45.54	74.19
	3389	68.75	45.43	74.21
	3388	68.76	45.32	74.22
	3387	68.77	45.22	74.23
	3386	68.78	45.11	74.24
	3385	68.79	45	74.25
	3384	68.8	44.89	74.25
	3383	68.81	44.78	74.26
	3382	68.83	44.67	74.27
	3381	68.84	44.55	74.28
	3380	68.85	44.44	74.3
	3379	68.87	44.32	74.31
	3378	68.88	44.2	74.33
	3377	68.9	44.08	74.35
	3376	68.92	43.96	74.37
	3375	68.93	43.83	74.4
	3374	68.95	43.7	74.42
	3373	68.97	43.57	74.44
	3372	68.99	43.44	74.46
	3371	69.01	43.31	74.48
	3370	69.04	43.18	74.51
	3369	69.06	43.04	74.54
	3368	69.08	42.9	74.57
	3367	69.11	42.74	74.6
	3366	69.13	42.57	74.63
	3365	69.15	42.39	74.65
	3364	69.18	42.21	74.67
	3363	69.2	42.02	74.7
	3362	69.22	41.81	74.71
	3361	69.25	41.58	74.73
	3360	69.27	41.34	74.75
	3359	69.3	41.07	74.77
	3358	69.32	40.78	74.79
	3357	69.34	40.47	74.8
	3356	69.37	40.13	74.81
	3355	69.39	39.77	74.82
	3354	69.42	39.38	74.83
	3353	69.45	38.98	74.84
	3352	69.47	38.6	74.86
	3351	69.5	38.28	74.88
	3350	69.53	38.09	74.91
	3349	69.55	38.12	74.95
	3348	69.58	38.42	74.99
	3347	69.61	39	75.05
	3346	69.64	39.8	75.11
	3345	69.66	40.66	75.17
	3344	69.69	41.46	75.24
	3343	69.72	42.08	75.29
	3342	69.74	42.47	75.34
	3341	69.77	42.67	75.37
	3340	69.79	42.72	75.4
	3339	69.82	42.67	75.42
	3338	69.84	42.59	75.44
	3337	69.87	42.48	75.46
	3336	69.9	42.38	75.48
	3335	69.92	42.31	75.49
	3334	69.95	42.26	75.51
	3333	69.97	42.24	75.53
	3332	70	42.24	75.55
	3331	70.03	42.28	75.58
	3330	70.05	42.34	75.61
	3329	70.08	42.43	75.63
	3328	70.1	42.54	75.66
	3327	70.13	42.67	75.69
	3326	70.16	42.82	75.72
	3325	70.18	42.98	75.76
	3324	70.2	43.14	75.8
	3323	70.23	43.3	75.83
	3322	70.25	43.46	75.86
	3321	70.27	43.62	75.89
	3320	70.3	43.78	75.92
	3319	70.32	43.94	75.95
	3318	70.34	44.1	75.98
	3317	70.37	44.25	76.01
	3316	70.39	44.4	76.03
	3315	70.42	44.54	76.05
	3314	70.44	44.68	76.07
	3313	70.46	44.82	76.08
	3312	70.49	44.95	76.1
	3311	70.51	45.07	76.11
	3310	70.53	45.18	76.13
	3309	70.55	45.28	76.14
	3308	70.58	45.37	76.16
	3307	70.6	45.43	76.17
	3306	70.62	45.48	76.19
	3305	70.63	45.51	76.21
	3304	70.65	45.51	76.23
	3303	70.67	45.49	76.25
	3302	70.69	45.45	76.27
	3301	70.7	45.39	76.28
	3300	70.72	45.3	76.29
	3299	70.73	45.18	76.3
	3298	70.75	45.02	76.31
	3297	70.77	44.8	76.31
	3296	70.78	44.52	76.31
	3295	70.8	44.18	76.3
	3294	70.81	43.8	76.29
	3293	70.83	43.41	76.28
	3292	70.84	43.09	76.27
	3291	70.86	42.9	76.27
	3290	70.87	42.87	76.27
	3289	70.88	43.03	76.28
	3288	70.89	43.34	76.3
	3287	70.9	43.74	76.33
	3286	70.91	44.17	76.36
	3285	70.92	44.58	76.38
	3284	70.93	44.94	76.41
	3283	70.94	45.24	76.43
	3282	70.95	45.49	76.45
	3281	70.96	45.7	76.46
	3280	70.97	45.86	76.48
	3279	70.98	46	76.48
	3278	70.99	46.11	76.49
	3277	71	46.2	76.5
	3276	71.01	46.27	76.5
	3275	71.02	46.34	76.51
	3274	71.03	46.39	76.52
	3273	71.04	46.43	76.54
	3272	71.05	46.46	76.55
	3271	71.06	46.48	76.56
	3270	71.07	46.49	76.58
	3269	71.08	46.5	76.58
	3268	71.08	46.5	76.59
	3267	71.09	46.49	76.59
	3266	71.09	46.48	76.59
	3265	71.1	46.47	76.59
	3264	71.11	46.46	76.59
	3263	71.11	46.45	76.6
	3262	71.12	46.44	76.6
	3261	71.12	46.42	76.6
	3260	71.13	46.41	76.6
	3259	71.14	46.39	76.6
	3258	71.14	46.38	76.6
	3257	71.15	46.37	76.6
	3256	71.16	46.35	76.61
	3255	71.17	46.33	76.61
	3254	71.18	46.31	76.62
	3253	71.19	46.28	76.63
	3252	71.2	46.24	76.63
	3251	71.21	46.21	76.64
	3250	71.22	46.17	76.64
	3249	71.23	46.13	76.64
	3248	71.24	46.09	76.65
	3247	71.24	46.05	76.66
	3246	71.25	46	76.67
	3245	71.26	45.95	76.67
	3244	71.27	45.89	76.68
	3243	71.28	45.84	76.68
	3242	71.29	45.79	76.68
	3241	71.29	45.74	76.69
	3240	71.3	45.7	76.69
	3239	71.31	45.66	76.69
	3238	71.32	45.62	76.69
	3237	71.33	45.58	76.69
	3236	71.34	45.54	76.69
	3235	71.35	45.5	76.7
	3234	71.36	45.46	76.7
	3233	71.37	45.42	76.71
	3232	71.38	45.38	76.72
	3231	71.39	45.34	76.73
	3230	71.4	45.31	76.75
	3229	71.41	45.28	76.76
	3228	71.42	45.26	76.77
	3227	71.43	45.25	76.78
	3226	71.44	45.23	76.8
	3225	71.44	45.22	76.81
	3224	71.45	45.22	76.83
	3223	71.46	45.22	76.84
	3222	71.47	45.21	76.85
	3221	71.48	45.22	76.86
	3220	71.49	45.22	76.87
	3219	71.5	45.22	76.87
	3218	71.51	45.21	76.87
	3217	71.52	45.21	76.87
	3216	71.53	45.21	76.87
	3215	71.54	45.2	76.87
	3214	71.55	45.19	76.88
	3213	71.56	45.18	76.89
	3212	71.57	45.16	76.9
	3211	71.58	45.15	76.92
	3210	71.59	45.13	76.93
	3209	71.6	45.12	76.94
	3208	71.61	45.1	76.96
	3207	71.62	45.09	76.97
	3206	71.63	45.07	76.98
	3205	71.64	45.05	76.99
	3204	71.65	45.04	77
	3203	71.66	45.03	77.01
	3202	71.66	45.02	77.01
	3201	71.67	45	77.02
	3200	71.68	44.99	77.02
	3199	71.69	44.99	77.02
	3198	71.7	44.98	77.02
	3197	71.71	44.98	77.03
	3196	71.72	44.98	77.03
	3195	71.74	44.98	77.04
	3194	71.75	44.99	77.05
	3193	71.76	45	77.05
	3192	71.77	45.02	77.06
	3191	71.78	45.04	77.06
	3190	71.79	45.07	77.07
	3189	71.8	45.11	77.07
	3188	71.81	45.15	77.08
	3187	71.82	45.19	77.08
	3186	71.83	45.24	77.09
	3185	71.84	45.29	77.11
	3184	71.85	45.35	77.12
	3183	71.86	45.41	77.14
	3182	71.87	45.47	77.16
	3181	71.88	45.53	77.18
	3180	71.89	45.6	77.2
	3179	71.9	45.68	77.22
	3178	71.91	45.75	77.24
	3177	71.92	45.83	77.26
	3176	71.93	45.91	77.28
	3175	71.94	45.99	77.29
	3174	71.95	46.08	77.31
	3173	71.96	46.17	77.32
	3172	71.97	46.26	77.33
	3171	71.98	46.35	77.34
	3170	71.99	46.44	77.34
	3169	72	46.53	77.35
	3168	72.01	46.63	77.35
	3167	72.02	46.72	77.35
	3166	72.03	46.82	77.36
	3165	72.03	46.91	77.36
	3164	72.04	47	77.37
	3163	72.05	47.09	77.38
	3162	72.06	47.18	77.4
	3161	72.07	47.27	77.42
	3160	72.08	47.35	77.44
	3159	72.09	47.44	77.47
	3158	72.1	47.53	77.49
	3157	72.11	47.61	77.51
	3156	72.13	47.7	77.53
	3155	72.14	47.79	77.55
	3154	72.15	47.88	77.57
	3153	72.16	47.97	77.59
	3152	72.17	48.06	77.6
	3151	72.17	48.13	77.61
	3150	72.18	48.21	77.61
	3149	72.19	48.28	77.62
	3148	72.2	48.35	77.62
	3147	72.21	48.43	77.62
	3146	72.21	48.51	77.62
	3145	72.22	48.59	77.62
	3144	72.23	48.67	77.62
	3143	72.24	48.75	77.63
	3142	72.24	48.82	77.64
	3141	72.25	48.9	77.65
	3140	72.26	48.98	77.66
	3139	72.27	49.06	77.68
	3138	72.28	49.13	77.69
	3137	72.29	49.2	77.7
	3136	72.3	49.27	77.71
	3135	72.31	49.33	77.72
	3134	72.31	49.4	77.73
	3133	72.32	49.46	77.74
	3132	72.33	49.53	77.75
	3131	72.34	49.59	77.76
	3130	72.35	49.66	77.77
	3129	72.36	49.72	77.78
	3128	72.37	49.78	77.78
	3127	72.38	49.84	77.79
	3126	72.39	49.89	77.79
	3125	72.39	49.94	77.79
	3124	72.4	49.99	77.79
	3123	72.41	50.05	77.79
	3122	72.42	50.1	77.79
	3121	72.43	50.15	77.79
	3120	72.44	50.2	77.78
	3119	72.45	50.24	77.78
	3118	72.46	50.28	77.78
	3117	72.47	50.31	77.78
	3116	72.48	50.34	77.77
	3115	72.49	50.36	77.77
	3114	72.5	50.38	77.77
	3113	72.51	50.4	77.77
	3112	72.52	50.42	77.77
	3111	72.53	50.45	77.77
	3110	72.54	50.48	77.77
	3109	72.55	50.5	77.78
	3108	72.56	50.53	77.78
	3107	72.56	50.55	77.78
	3106	72.57	50.57	77.78
	3105	72.58	50.59	77.77
	3104	72.59	50.61	77.77
	3103	72.6	50.64	77.77
	3102	72.61	50.67	77.77
	3101	72.62	50.7	77.77
	3100	72.63	50.73	77.76
	3099	72.64	50.75	77.76
	3098	72.65	50.77	77.75
	3097	72.66	50.8	77.75
	3096	72.67	50.82	77.74
	3095	72.69	50.85	77.74
	3094	72.7	50.87	77.73
	3093	72.71	50.9	77.73
	3092	72.72	50.94	77.73
	3091	72.74	50.97	77.73
	3090	72.75	51	77.74
	3089	72.76	51.02	77.75
	3088	72.77	51.04	77.75
	3087	72.78	51.07	77.76
	3086	72.79	51.09	77.77
	3085	72.8	51.12	77.77
	3084	72.81	51.14	77.78
	3083	72.82	51.16	77.78
	3082	72.83	51.18	77.79
	3081	72.84	51.2	77.79
	3080	72.85	51.21	77.79
	3079	72.86	51.22	77.79
	3078	72.87	51.22	77.79
	3077	72.87	51.22	77.79
	3076	72.88	51.22	77.78
	3075	72.89	51.22	77.76
	3074	72.9	51.21	77.75
	3073	72.9	51.22	77.74
	3072	72.91	51.22	77.73
	3071	72.92	51.22	77.72
	3070	72.93	51.22	77.72
	3069	72.93	51.22	77.71
	3068	72.94	51.22	77.71
	3067	72.95	51.22	77.71
	3066	72.95	51.22	77.71
	3065	72.96	51.21	77.71
	3064	72.97	51.2	77.7
	3063	72.98	51.19	77.7
	3062	72.98	51.18	77.7
	3061	72.99	51.17	77.7
	3060	73	51.17	77.69
	3059	73.01	51.16	77.69
	3058	73.01	51.17	77.69
	3057	73.02	51.17	77.68
	3056	73.03	51.18	77.68
	3055	73.04	51.19	77.67
	3054	73.04	51.2	77.66
	3053	73.05	51.21	77.66
	3052	73.06	51.23	77.66
	3051	73.06	51.26	77.66
	3050	73.07	51.28	77.66
	3049	73.07	51.3	77.67
	3048	73.08	51.33	77.68
	3047	73.08	51.36	77.69
	3046	73.09	51.39	77.7
	3045	73.09	51.43	77.72
	3044	73.1	51.46	77.73
	3043	73.1	51.5	77.74
	3042	73.11	51.53	77.75
	3041	73.11	51.56	77.75
	3040	73.12	51.59	77.76
	3039	73.12	51.61	77.76
	3038	73.12	51.64	77.76
	3037	73.13	51.68	77.76
	3036	73.13	51.72	77.76
	3035	73.13	51.76	77.77
	3034	73.14	51.8	77.79
	3033	73.14	51.85	77.8
	3032	73.14	51.89	77.81
	3031	73.14	51.94	77.82
	3030	73.14	51.98	77.84
	3029	73.15	52.03	77.85
	3028	73.15	52.08	77.86
	3027	73.15	52.13	77.87
	3026	73.15	52.18	77.87
	3025	73.16	52.23	77.88
	3024	73.16	52.28	77.88
	3023	73.17	52.33	77.89
	3022	73.17	52.37	77.89
	3021	73.17	52.42	77.89
	3020	73.18	52.46	77.9
	3019	73.18	52.51	77.91
	3018	73.19	52.56	77.93
	3017	73.19	52.61	77.95
	3016	73.2	52.66	77.96
	3015	73.2	52.72	77.98
	3014	73.2	52.77	77.99
	3013	73.21	52.83	78.01
	3012	73.21	52.89	78.02
	3011	73.21	52.94	78.04
	3010	73.21	52.99	78.05
	3009	73.22	53.04	78.05
	3008	73.22	53.09	78.06
	3007	73.22	53.13	78.06
	3006	73.22	53.17	78.06
	3005	73.23	53.22	78.06
	3004	73.23	53.26	78.06
	3003	73.23	53.3	78.06
	3002	73.24	53.34	78.06
	3001	73.24	53.37	78.06
	3000	73.24	53.41	78.07
	2999	73.25	53.45	78.07
	2998	73.25	53.48	78.08
	2997	73.26	53.52	78.09
	2996	73.26	53.55	78.09
	2995	73.26	53.59	78.1
	2994	73.27	53.63	78.1
	2993	73.27	53.66	78.11
	2992	73.27	53.7	78.11
	2991	73.28	53.73	78.12
	2990	73.28	53.75	78.12
	2989	73.28	53.77	78.12
	2988	73.28	53.79	78.11
	2987	73.29	53.8	78.11
	2986	73.29	53.82	78.11
	2985	73.29	53.83	78.11
	2984	73.3	53.84	78.1
	2983	73.3	53.84	78.09
	2982	73.31	53.84	78.09
	2981	73.31	53.84	78.08
	2980	73.31	53.83	78.08
	2979	73.32	53.82	78.07
	2978	73.32	53.81	78.07
	2977	73.32	53.8	78.07
	2976	73.33	53.79	78.06
	2975	73.33	53.78	78.05
	2974	73.33	53.76	78.04
	2973	73.33	53.74	78.03
	2972	73.33	53.71	78.01
	2971	73.33	53.68	77.99
	2970	73.33	53.64	77.98
	2969	73.33	53.6	77.96
	2968	73.33	53.55	77.94
	2967	73.33	53.5	77.93
	2966	73.33	53.44	77.92
	2965	73.33	53.37	77.91
	2964	73.33	53.3	77.9
	2963	73.33	53.22	77.89
	2962	73.33	53.13	77.88
	2961	73.33	53.03	77.88
	2960	73.33	52.92	77.87
	2959	73.33	52.8	77.86
	2958	73.33	52.65	77.85
	2957	73.33	52.49	77.84
	2956	73.33	52.31	77.83
	2955	73.34	52.08	77.82
	2954	73.34	51.81	77.8
	2953	73.34	51.49	77.78
	2952	73.33	51.12	77.75
	2951	73.33	50.72	77.72
	2950	73.33	50.35	77.7
	2949	73.33	50.05	77.67
	2948	73.33	49.86	77.65
	2947	73.33	49.76	77.64
	2946	73.33	49.72	77.63
	2945	73.33	49.68	77.63
	2944	73.33	49.62	77.62
	2943	73.33	49.52	77.62
	2942	73.33	49.42	77.61
	2941	73.33	49.34	77.61
	2940	73.33	49.32	77.62
	2939	73.32	49.35	77.62
	2938	73.32	49.45	77.63
	2937	73.32	49.57	77.64
	2936	73.32	49.71	77.65
	2935	73.31	49.84	77.65
	2934	73.31	49.96	77.65
	2933	73.31	50.06	77.65
	2932	73.31	50.16	77.66
	2931	73.3	50.23	77.66
	2930	73.3	50.29	77.66
	2929	73.3	50.31	77.67
	2928	73.3	50.31	77.67
	2927	73.3	50.28	77.68
	2926	73.3	50.23	77.69
	2925	73.3	50.16	77.7
	2924	73.31	50.09	77.73
	2923	73.31	50.03	77.76
	2922	73.31	50.01	77.79
	2921	73.31	50.04	77.82
	2920	73.32	50.12	77.86
	2919	73.32	50.24	77.89
	2918	73.32	50.4	77.92
	2917	73.33	50.57	77.94
	2916	73.33	50.74	77.96
	2915	73.33	50.9	77.97
	2914	73.33	51.05	77.99
	2913	73.34	51.19	78
	2912	73.34	51.31	78.01
	2911	73.34	51.43	78.02
	2910	73.34	51.55	78.03
	2909	73.34	51.67	78.03
	2908	73.35	51.79	78.04
	2907	73.35	51.91	78.05
	2906	73.35	52.03	78.06
	2905	73.35	52.15	78.07
	2904	73.36	52.26	78.08
	2903	73.36	52.36	78.08
	2902	73.36	52.45	78.09
	2901	73.36	52.54	78.1
	2900	73.36	52.62	78.1
	2899	73.36	52.7	78.1
	2898	73.36	52.77	78.1
	2897	73.36	52.84	78.1
	2896	73.36	52.89	78.1
	2895	73.36	52.92	78.1
	2894	73.36	52.94	78.1
	2893	73.36	52.96	78.1
	2892	73.36	52.96	78.1
	2891	73.36	52.96	78.11
	2890	73.36	52.95	78.11
	2889	73.36	52.94	78.11
	2888	73.36	52.93	78.11
	2887	73.36	52.91	78.12
	2886	73.36	52.88	78.12
	2885	73.36	52.85	78.12
	2884	73.37	52.8	78.13
	2883	73.37	52.74	78.13
	2882	73.37	52.69	78.13
	2881	73.37	52.63	78.12
	2880	73.37	52.59	78.12
	2879	73.37	52.56	78.12
	2878	73.37	52.54	78.12
	2877	73.37	52.55	78.13
	2876	73.37	52.58	78.13
	2875	73.36	52.62	78.14
	2874	73.36	52.67	78.15
	2873	73.36	52.73	78.15
	2872	73.36	52.79	78.16
	2871	73.36	52.84	78.17
	2870	73.35	52.89	78.18
	2869	73.35	52.93	78.18
	2868	73.35	52.98	78.18
	2867	73.35	53.01	78.18
	2866	73.35	53.04	78.19
	2865	73.35	53.06	78.19
	2864	73.35	53.08	78.19
	2863	73.35	53.09	78.2
	2862	73.35	53.09	78.2
	2861	73.35	53.09	78.21
	2860	73.35	53.09	78.22
	2859	73.35	53.07	78.22
	2858	73.34	53.04	78.23
	2857	73.34	53.01	78.23
	2856	73.34	52.98	78.24
	2855	73.34	52.94	78.24
	2854	73.34	52.9	78.25
	2853	73.34	52.87	78.26
	2852	73.33	52.85	78.28
	2851	73.33	52.83	78.3
	2850	73.34	52.83	78.32
	2849	73.34	52.84	78.33
	2848	73.34	52.87	78.35
	2847	73.34	52.92	78.36
	2846	73.34	52.97	78.37
	2845	73.34	53.04	78.38
	2844	73.35	53.12	78.38
	2843	73.35	53.21	78.38
	2842	73.35	53.31	78.38
	2841	73.35	53.42	78.38
	2840	73.35	53.53	78.39
	2839	73.35	53.63	78.39
	2838	73.35	53.73	78.4
	2837	73.35	53.82	78.41
	2836	73.35	53.9	78.42
	2835	73.35	53.98	78.43
	2834	73.35	54.06	78.44
	2833	73.35	54.13	78.45
	2832	73.35	54.2	78.46
	2831	73.35	54.27	78.47
	2830	73.35	54.34	78.48
	2829	73.35	54.41	78.49
	2828	73.35	54.48	78.49
	2827	73.35	54.54	78.5
	2826	73.35	54.61	78.51
	2825	73.35	54.67	78.51
	2824	73.35	54.73	78.52
	2823	73.35	54.79	78.53
	2822	73.35	54.84	78.54
	2821	73.35	54.88	78.54
	2820	73.35	54.91	78.54
	2819	73.34	54.93	78.55
	2818	73.34	54.95	78.55
	2817	73.34	54.97	78.55
	2816	73.34	54.98	78.55
	2815	73.34	54.99	78.55
	2814	73.34	55	78.55
	2813	73.34	55.01	78.55
	2812	73.34	55.03	78.55
	2811	73.34	55.04	78.55
	2810	73.34	55.06	78.55
	2809	73.34	55.08	78.56
	2808	73.34	55.09	78.56
	2807	73.33	55.11	78.56
	2806	73.33	55.13	78.56
	2805	73.33	55.15	78.56
	2804	73.33	55.18	78.56
	2803	73.33	55.19	78.56
	2802	73.33	55.21	78.56
	2801	73.32	55.23	78.56
	2800	73.32	55.24	78.57
	2799	73.32	55.26	78.57
	2798	73.31	55.27	78.58
	2797	73.31	55.29	78.58
	2796	73.31	55.3	78.59
	2795	73.31	55.31	78.6
	2794	73.31	55.32	78.6
	2793	73.31	55.34	78.61
	2792	73.31	55.35	78.62
	2791	73.31	55.36	78.62
	2790	73.31	55.38	78.62
	2789	73.31	55.39	78.62
	2788	73.31	55.39	78.62
	2787	73.31	55.39	78.61
	2786	73.31	55.38	78.6
	2785	73.3	55.37	78.6
	2784	73.3	55.36	78.59
	2783	73.3	55.35	78.59
	2782	73.3	55.34	78.58
	2781	73.29	55.33	78.58
	2780	73.29	55.32	78.58
	2779	73.29	55.32	78.58
	2778	73.28	55.33	78.59
	2777	73.28	55.34	78.59
	2776	73.28	55.35	78.6
	2775	73.28	55.37	78.61
	2774	73.27	55.4	78.62
	2773	73.27	55.43	78.63
	2772	73.27	55.46	78.64
	2771	73.27	55.49	78.64
	2770	73.27	55.53	78.65
	2769	73.27	55.56	78.65
	2768	73.27	55.59	78.65
	2767	73.27	55.62	78.65
	2766	73.27	55.64	78.64
	2765	73.27	55.65	78.64
	2764	73.27	55.66	78.63
	2763	73.26	55.67	78.62
	2762	73.26	55.67	78.62
	2761	73.26	55.68	78.61
	2760	73.25	55.69	78.61
	2759	73.25	55.7	78.61
	2758	73.25	55.72	78.62
	2757	73.24	55.74	78.62
	2756	73.24	55.77	78.62
	2755	73.24	55.8	78.62
	2754	73.24	55.83	78.62
	2753	73.24	55.86	78.62
	2752	73.24	55.89	78.62
	2751	73.23	55.93	78.62
	2750	73.23	55.95	78.62
	2749	73.23	55.98	78.63
	2748	73.23	56	78.63
	2747	73.23	56.01	78.64
	2746	73.23	56.02	78.64
	2745	73.23	56.02	78.64
	2744	73.23	56.01	78.65
	2743	73.23	56	78.66
	2742	73.22	55.98	78.67
	2741	73.22	55.97	78.67
	2740	73.22	55.95	78.68
	2739	73.21	55.93	78.68
	2738	73.21	55.91	78.67
	2737	73.2	55.88	78.66
	2736	73.2	55.86	78.65
	2735	73.2	55.84	78.64
	2734	73.19	55.82	78.63
	2733	73.19	55.8	78.63
	2732	73.19	55.78	78.62
	2731	73.19	55.76	78.61
	2730	73.19	55.73	78.61
	2729	73.19	55.71	78.61
	2728	73.19	55.69	78.61
	2727	73.19	55.68	78.61
	2726	73.19	55.66	78.62
	2725	73.19	55.65	78.63
	2724	73.18	55.65	78.64
	2723	73.18	55.65	78.65
	2722	73.18	55.65	78.65
	2721	73.17	55.65	78.66
	2720	73.17	55.66	78.66
	2719	73.16	55.68	78.66
	2718	73.16	55.7	78.66
	2717	73.16	55.73	78.65
	2716	73.15	55.75	78.65
	2715	73.15	55.78	78.64
	2714	73.15	55.81	78.63
	2713	73.15	55.83	78.62
	2712	73.14	55.85	78.61
	2711	73.14	55.87	78.61
	2710	73.14	55.87	78.61
	2709	73.14	55.88	78.61
	2708	73.14	55.87	78.62
	2707	73.14	55.86	78.63
	2706	73.14	55.84	78.64
	2705	73.14	55.82	78.64
	2704	73.13	55.8	78.65
	2703	73.13	55.78	78.65
	2702	73.13	55.76	78.66
	2701	73.12	55.73	78.65
	2700	73.12	55.71	78.65
	2699	73.11	55.69	78.65
	2698	73.11	55.66	78.64
	2697	73.11	55.65	78.63
	2696	73.1	55.63	78.62
	2695	73.1	55.62	78.61
	2694	73.1	55.61	78.6
	2693	73.09	55.6	78.6
	2692	73.09	55.6	78.6
	2691	73.09	55.59	78.6
	2690	73.09	55.59	78.59
	2689	73.08	55.58	78.59
	2688	73.08	55.57	78.59
	2687	73.08	55.57	78.6
	2686	73.08	55.56	78.6
	2685	73.07	55.56	78.61
	2684	73.07	55.57	78.61
	2683	73.07	55.57	78.62
	2682	73.06	55.59	78.63
	2681	73.06	55.6	78.64
	2680	73.06	55.62	78.65
	2679	73.05	55.64	78.65
	2678	73.05	55.66	78.65
	2677	73.05	55.68	78.65
	2676	73.04	55.7	78.65
	2675	73.04	55.71	78.64
	2674	73.04	55.72	78.63
	2673	73.04	55.73	78.63
	2672	73.03	55.73	78.63
	2671	73.03	55.73	78.62
	2670	73.03	55.72	78.62
	2669	73.03	55.71	78.62
	2668	73.02	55.71	78.61
	2667	73.02	55.71	78.61
	2666	73.02	55.71	78.6
	2665	73.01	55.71	78.6
	2664	73.01	55.71	78.6
	2663	73.01	55.72	78.6
	2662	73	55.73	78.6
	2661	73	55.74	78.61
	2660	73	55.75	78.62
	2659	72.99	55.77	78.63
	2658	72.99	55.78	78.64
	2657	72.99	55.79	78.64
	2656	72.98	55.8	78.65
	2655	72.98	55.81	78.65
	2654	72.98	55.81	78.66
	2653	72.97	55.82	78.66
	2652	72.97	55.82	78.66
	2651	72.97	55.82	78.66
	2650	72.97	55.83	78.65
	2649	72.96	55.83	78.65
	2648	72.96	55.83	78.64
	2647	72.96	55.84	78.63
	2646	72.95	55.84	78.62
	2645	72.95	55.85	78.62
	2644	72.94	55.85	78.61
	2643	72.94	55.85	78.61
	2642	72.94	55.84	78.6
	2641	72.93	55.84	78.6
	2640	72.93	55.83	78.6
	2639	72.93	55.82	78.61
	2638	72.92	55.81	78.61
	2637	72.92	55.78	78.61
	2636	72.92	55.76	78.62
	2635	72.91	55.73	78.62
	2634	72.91	55.71	78.63
	2633	72.91	55.7	78.64
	2632	72.91	55.69	78.64
	2631	72.9	55.68	78.65
	2630	72.9	55.69	78.65
	2629	72.9	55.7	78.65
	2628	72.9	55.71	78.65
	2627	72.89	55.73	78.64
	2626	72.89	55.76	78.64
	2625	72.88	55.79	78.63
	2624	72.88	55.81	78.62
	2623	72.87	55.83	78.62
	2622	72.87	55.85	78.61
	2621	72.86	55.86	78.61
	2620	72.86	55.87	78.6
	2619	72.86	55.87	78.6
	2618	72.85	55.87	78.6
	2617	72.85	55.87	78.61
	2616	72.85	55.87	78.61
	2615	72.85	55.86	78.62
	2614	72.84	55.86	78.62
	2613	72.84	55.85	78.63
	2612	72.84	55.85	78.64
	2611	72.84	55.86	78.64
	2610	72.83	55.86	78.65
	2609	72.83	55.87	78.65
	2608	72.83	55.88	78.65
	2607	72.82	55.89	78.64
	2606	72.82	55.89	78.64
	2605	72.82	55.9	78.63
	2604	72.81	55.9	78.62
	2603	72.81	55.9	78.61
	2602	72.8	55.91	78.6
	2601	72.8	55.91	78.59
	2600	72.79	55.91	78.59
	2599	72.79	55.91	78.59
	2598	72.79	55.92	78.6
	2597	72.78	55.92	78.6
	2596	72.78	55.93	78.61
	2595	72.78	55.94	78.62
	2594	72.77	55.96	78.62
	2593	72.77	55.98	78.63
	2592	72.77	56	78.64
	2591	72.77	56.03	78.64
	2590	72.76	56.05	78.65
	2589	72.76	56.07	78.65
	2588	72.76	56.08	78.64
	2587	72.75	56.1	78.64
	2586	72.75	56.12	78.64
	2585	72.74	56.13	78.64
	2584	72.74	56.15	78.63
	2583	72.74	56.16	78.63
	2582	72.73	56.17	78.62
	2581	72.73	56.18	78.62
	2580	72.73	56.19	78.62
	2579	72.72	56.2	78.62
	2578	72.72	56.21	78.62
	2577	72.71	56.22	78.62
	2576	72.71	56.24	78.63
	2575	72.71	56.25	78.64
	2574	72.7	56.27	78.64
	2573	72.7	56.28	78.65
	2572	72.7	56.3	78.66
	2571	72.69	56.31	78.66
	2570	72.69	56.33	78.67
	2569	72.69	56.34	78.67
	2568	72.68	56.36	78.67
	2567	72.68	56.38	78.68
	2566	72.68	56.4	78.68
	2565	72.67	56.42	78.68
	2564	72.67	56.44	78.69
	2563	72.66	56.46	78.69
	2562	72.66	56.49	78.69
	2561	72.66	56.51	78.68
	2560	72.65	56.53	78.68
	2559	72.65	56.55	78.68
	2558	72.65	56.57	78.68
	2557	72.64	56.59	78.67
	2556	72.64	56.6	78.67
	2555	72.64	56.61	78.66
	2554	72.63	56.63	78.67
	2553	72.63	56.64	78.67
	2552	72.63	56.65	78.68
	2551	72.62	56.66	78.68
	2550	72.62	56.67	78.69
	2549	72.61	56.69	78.69
	2548	72.61	56.71	78.7
	2547	72.61	56.74	78.71
	2546	72.6	56.76	78.71
	2545	72.6	56.79	78.72
	2544	72.59	56.81	78.72
	2543	72.59	56.84	78.73
	2542	72.59	56.86	78.73
	2541	72.58	56.89	78.73
	2540	72.58	56.92	78.72
	2539	72.58	56.95	78.72
	2538	72.58	56.98	78.71
	2537	72.57	57.01	78.71
	2536	72.57	57.04	78.71
	2535	72.57	57.08	78.72
	2534	72.57	57.11	78.72
	2533	72.56	57.15	78.73
	2532	72.56	57.19	78.73
	2531	72.55	57.22	78.73
	2530	72.55	57.26	78.73
	2529	72.54	57.3	78.74
	2528	72.54	57.33	78.74
	2527	72.53	57.37	78.74
	2526	72.53	57.4	78.74
	2525	72.52	57.43	78.74
	2524	72.52	57.46	78.75
	2523	72.52	57.49	78.75
	2522	72.51	57.52	78.75
	2521	72.51	57.55	78.75
	2520	72.51	57.58	78.76
	2519	72.5	57.6	78.76
	2518	72.5	57.64	78.77
	2517	72.5	57.67	78.77
	2516	72.5	57.71	78.77
	2515	72.5	57.74	78.78
	2514	72.5	57.78	78.78
	2513	72.49	57.82	78.78
	2512	72.49	57.86	78.78
	2511	72.49	57.9	78.78
	2510	72.48	57.94	78.78
	2509	72.48	57.98	78.78
	2508	72.47	58.01	78.78
	2507	72.47	58.04	78.79
	2506	72.46	58.07	78.79
	2505	72.46	58.11	78.8
	2504	72.45	58.14	78.81
	2503	72.45	58.18	78.83
	2502	72.44	58.21	78.84
	2501	72.44	58.25	78.84
	2500	72.44	58.29	78.85
	2499	72.44	58.33	78.85
	2498	72.43	58.37	78.85
	2497	72.43	58.41	78.84
	2496	72.43	58.45	78.84
	2495	72.43	58.5	78.83
	2494	72.43	58.54	78.82
	2493	72.43	58.59	78.82
	2492	72.42	58.63	78.81
	2491	72.42	58.68	78.82
	2490	72.42	58.72	78.82
	2489	72.41	58.76	78.83
	2488	72.41	58.79	78.85
	2487	72.4	58.83	78.87
	2486	72.39	58.85	78.88
	2485	72.39	58.88	78.9
	2484	72.38	58.91	78.91
	2483	72.38	58.94	78.92
	2482	72.38	58.97	78.93
	2481	72.37	59	78.93
	2480	72.37	59.03	78.93
	2479	72.37	59.06	78.92
	2478	72.37	59.09	78.91
	2477	72.37	59.12	78.9
	2476	72.37	59.15	78.89
	2475	72.37	59.18	78.88
	2474	72.37	59.21	78.88
	2473	72.36	59.24	78.88
	2472	72.36	59.26	78.88
	2471	72.36	59.29	78.89
	2470	72.35	59.32	78.89
	2469	72.35	59.34	78.9
	2468	72.34	59.36	78.91
	2467	72.34	59.37	78.92
	2466	72.33	59.39	78.92
	2465	72.33	59.4	78.93
	2464	72.32	59.41	78.94
	2463	72.32	59.43	78.94
	2462	72.31	59.45	78.95
	2461	72.31	59.47	78.96
	2460	72.31	59.49	78.96
	2459	72.31	59.51	78.97
	2458	72.31	59.54	78.97
	2457	72.31	59.57	78.98
	2456	72.31	59.6	78.98
	2455	72.3	59.63	78.98
	2454	72.3	59.67	78.99
	2453	72.3	59.71	78.98
	2452	72.3	59.75	78.98
	2451	72.3	59.78	78.97
	2450	72.29	59.82	78.97
	2449	72.29	59.86	78.97
	2448	72.28	59.89	78.97
	2447	72.28	59.92	78.96
	2446	72.27	59.96	78.97
	2445	72.27	59.99	78.97
	2444	72.27	60.03	78.97
	2443	72.26	60.07	78.98
	2442	72.26	60.1	78.98
	2441	72.26	60.14	78.99
	2440	72.25	60.19	79
	2439	72.25	60.23	79.01
	2438	72.25	60.27	79.02
	2437	72.25	60.31	79.03
	2436	72.25	60.35	79.03
	2435	72.25	60.39	79.04
	2434	72.25	60.42	79.04
	2433	72.24	60.46	79.05
	2432	72.24	60.49	79.05
	2431	72.24	60.53	79.05
	2430	72.23	60.56	79.05
	2429	72.23	60.59	79.05
	2428	72.23	60.62	79.05
	2427	72.22	60.66	79.05
	2426	72.22	60.7	79.04
	2425	72.21	60.74	79.04
	2424	72.21	60.79	79.03
	2423	72.21	60.83	79.03
	2422	72.21	60.87	79.03
	2421	72.2	60.91	79.03
	2420	72.2	60.95	79.03
	2419	72.2	60.99	79.03
	2418	72.2	61.03	79.04
	2417	72.2	61.07	79.06
	2416	72.2	61.1	79.08
	2415	72.2	61.14	79.09
	2414	72.19	61.17	79.1
	2413	72.19	61.2	79.12
	2412	72.19	61.24	79.13
	2411	72.19	61.27	79.13
	2410	72.18	61.31	79.14
	2409	72.18	61.34	79.14
	2408	72.18	61.37	79.13
	2407	72.17	61.41	79.12
	2406	72.17	61.44	79.11
	2405	72.17	61.48	79.09
	2404	72.17	61.51	79.08
	2403	72.16	61.55	79.07
	2402	72.16	61.58	79.07
	2401	72.16	61.61	79.07
	2400	72.16	61.63	79.08
	2399	72.16	61.66	79.1
	2398	72.16	61.69	79.11
	2397	72.16	61.73	79.13
	2396	72.16	61.76	79.15
	2395	72.16	61.79	79.16
	2394	72.16	61.83	79.17
	2393	72.16	61.86	79.17
	2392	72.16	61.9	79.17
	2391	72.16	61.93	79.17
	2390	72.16	61.96	79.17
	2389	72.16	61.99	79.17
	2388	72.16	62.02	79.16
	2387	72.15	62.05	79.16
	2386	72.15	62.07	79.16
	2385	72.16	62.09	79.16
	2384	72.16	62.11	79.16
	2383	72.16	62.12	79.16
	2382	72.16	62.14	79.16
	2381	72.17	62.16	79.16
	2380	72.17	62.17	79.17
	2379	72.18	62.19	79.17
	2378	72.18	62.2	79.17
	2377	72.18	62.22	79.18
	2376	72.18	62.23	79.18
	2375	72.18	62.25	79.18
	2374	72.18	62.27	79.18
	2373	72.18	62.29	79.17
	2372	72.18	62.32	79.17
	2371	72.17	62.34	79.17
	2370	72.17	62.37	79.17
	2369	72.16	62.4	79.17
	2368	72.16	62.43	79.18
	2367	72.15	62.45	79.18
	2366	72.15	62.47	79.18
	2365	72.15	62.48	79.18
	2364	72.14	62.48	79.18
	2363	72.14	62.49	79.18
	2362	72.14	62.51	79.18
	2361	72.13	62.52	79.18
	2360	72.13	62.55	79.18
	2359	72.13	62.58	79.18
	2358	72.13	62.62	79.2
	2357	72.13	62.67	79.21
	2356	72.13	62.72	79.21
	2355	72.12	62.78	79.19
	2354	72.12	62.85	79.15
	2353	72.11	62.91	79.09
	2352	72.11	62.95	79.07
	2351	72.11	62.93	79.11
	2350	72.1	62.84	79.2
	2349	72.1	62.69	79.29
	2348	72.1	62.56	79.32
	2347	72.1	62.52	79.28
	2346	72.09	62.63	79.2
	2345	72.09	62.83	79.13
	2344	72.09	63.01	79.1
	2343	72.09	63.09	79.11
	2342	72.09	63.06	79.13
	2341	72.09	63.01	79.16
	2340	72.1	62.98	79.18
	2339	72.1	63.01	79.19
	2338	72.1	63.07	79.21
	2337	72.1	63.12	79.23
	2336	72.09	63.17	79.25
	2335	72.09	63.22	79.26
	2334	72.09	63.27	79.26
	2333	72.08	63.32	79.26
	2332	72.08	63.37	79.23
	2331	72.08	63.44	79.21
	2330	72.07	63.5	79.19
	2329	72.07	63.56	79.2
	2328	72.07	63.59	79.21
	2327	72.06	63.61	79.23
	2326	72.06	63.63	79.24
	2325	72.06	63.67	79.24
	2324	72.06	63.73	79.23
	2323	72.06	63.8	79.21
	2322	72.06	63.87	79.2
	2321	72.06	63.92	79.19
	2320	72.06	63.95	79.19
	2319	72.06	63.98	79.19
	2318	72.06	64	79.19
	2317	72.06	64.03	79.19
	2316	72.06	64.05	79.18
	2315	72.06	64.09	79.16
	2314	72.06	64.13	79.13
	2313	72.05	64.17	79.1
	2312	72.05	64.2	79.08
	2311	72.05	64.23	79.07
	2310	72.04	64.24	79.07
	2309	72.04	64.25	79.08
	2308	72.04	64.26	79.1
	2307	72.03	64.27	79.12
	2306	72.03	64.3	79.14
	2305	72.03	64.33	79.16
	2304	72.03	64.36	79.18
	2303	72.02	64.39	79.19
	2302	72.02	64.43	79.2
	2301	72.02	64.46	79.21
	2300	72.02	64.5	79.21
	2299	72.02	64.52	79.21
	2298	72.02	64.54	79.22
	2297	72.02	64.57	79.22
	2296	72.01	64.59	79.23
	2295	72.01	64.61	79.23
	2294	72.01	64.63	79.24
	2293	72	64.65	79.26
	2292	72	64.68	79.27
	2291	71.99	64.7	79.28
	2290	71.99	64.72	79.28
	2289	71.98	64.74	79.29
	2288	71.98	64.77	79.3
	2287	71.98	64.8	79.3
	2286	71.97	64.83	79.3
	2285	71.97	64.86	79.29
	2284	71.97	64.89	79.29
	2283	71.97	64.91	79.28
	2282	71.97	64.94	79.27
	2281	71.97	64.96	79.27
	2280	71.97	64.99	79.26
	2279	71.97	65.01	79.26
	2278	71.97	65.03	79.26
	2277	71.97	65.05	79.27
	2276	71.97	65.07	79.28
	2275	71.97	65.08	79.29
	2274	71.96	65.1	79.3
	2273	71.96	65.12	79.32
	2272	71.96	65.15	79.33
	2271	71.95	65.17	79.34
	2270	71.95	65.19	79.34
	2269	71.95	65.21	79.34
	2268	71.94	65.24	79.33
	2267	71.94	65.26	79.32
	2266	71.94	65.27	79.31
	2265	71.94	65.29	79.3
	2264	71.94	65.31	79.3
	2263	71.94	65.32	79.29
	2262	71.94	65.33	79.28
	2261	71.94	65.35	79.27
	2260	71.94	65.37	79.27
	2259	71.94	65.38	79.26
	2258	71.94	65.4	79.26
	2257	71.94	65.42	79.27
	2256	71.94	65.44	79.27
	2255	71.94	65.46	79.27
	2254	71.94	65.48	79.28
	2253	71.93	65.5	79.28
	2252	71.93	65.52	79.29
	2251	71.92	65.53	79.29
	2250	71.92	65.55	79.3
	2249	71.92	65.56	79.3
	2248	71.91	65.57	79.31
	2247	71.91	65.58	79.31
	2246	71.91	65.59	79.31
	2245	71.91	65.6	79.31
	2244	71.91	65.61	79.31
	2243	71.91	65.63	79.31
	2242	71.91	65.64	79.3
	2241	71.91	65.66	79.29
	2240	71.91	65.67	79.29
	2239	71.91	65.68	79.28
	2238	71.91	65.7	79.27
	2237	71.91	65.72	79.27
	2236	71.91	65.73	79.27
	2235	71.9	65.74	79.27
	2234	71.9	65.76	79.27
	2233	71.9	65.77	79.27
	2232	71.89	65.79	79.27
	2231	71.89	65.81	79.27
	2230	71.89	65.83	79.27
	2229	71.88	65.85	79.28
	2228	71.88	65.88	79.28
	2227	71.88	65.9	79.28
	2226	71.87	65.93	79.28
	2225	71.87	65.96	79.28
	2224	71.87	65.98	79.28
	2223	71.87	66	79.28
	2222	71.87	66.02	79.28
	2221	71.87	66.04	79.29
	2220	71.87	66.05	79.3
	2219	71.87	66.07	79.3
	2218	71.87	66.08	79.3
	2217	71.87	66.09	79.3
	2216	71.87	66.1	79.3
	2215	71.87	66.11	79.3
	2214	71.87	66.12	79.29
	2213	71.86	66.13	79.28
	2212	71.86	66.15	79.27
	2211	71.86	66.18	79.26
	2210	71.85	66.2	79.25
	2209	71.85	66.22	79.24
	2208	71.85	66.23	79.23
	2207	71.84	66.25	79.22
	2206	71.84	66.25	79.22
	2205	71.84	66.26	79.23
	2204	71.84	66.26	79.24
	2203	71.84	66.26	79.25
	2202	71.84	66.26	79.26
	2201	71.84	66.27	79.28
	2200	71.84	66.27	79.29
	2199	71.84	66.27	79.3
	2198	71.84	66.28	79.3
	2197	71.84	66.29	79.29
	2196	71.84	66.3	79.28
	2195	71.84	66.32	79.27
	2194	71.84	66.33	79.25
	2193	71.83	66.35	79.24
	2192	71.83	66.37	79.23
	2191	71.83	66.39	79.22
	2190	71.82	66.41	79.21
	2189	71.82	66.43	79.21
	2188	71.82	66.44	79.21
	2187	71.81	66.46	79.21
	2186	71.81	66.47	79.22
	2185	71.81	66.48	79.23
	2184	71.81	66.49	79.24
	2183	71.81	66.5	79.25
	2182	71.81	66.51	79.26
	2181	71.81	66.51	79.27
	2180	71.81	66.52	79.27
	2179	71.81	66.52	79.27
	2178	71.81	66.53	79.27
	2177	71.81	66.55	79.27
	2176	71.8	66.56	79.27
	2175	71.8	66.58	79.26
	2174	71.8	66.6	79.24
	2173	71.79	66.62	79.23
	2172	71.79	66.64	79.22
	2171	71.79	66.66	79.21
	2170	71.78	66.67	79.21
	2169	71.78	66.69	79.2
	2168	71.78	66.7	79.2
	2167	71.78	66.71	79.2
	2166	71.78	66.72	79.2
	2165	71.78	66.73	79.2
	2164	71.78	66.73	79.2
	2163	71.78	66.74	79.21
	2162	71.78	66.74	79.22
	2161	71.78	66.74	79.23
	2160	71.77	66.74	79.24
	2159	71.77	66.74	79.25
	2158	71.77	66.75	79.25
	2157	71.77	66.75	79.25
	2156	71.77	66.76	79.25
	2155	71.77	66.77	79.25
	2154	71.76	66.78	79.25
	2153	71.76	66.8	79.25
	2152	71.76	66.81	79.24
	2151	71.75	66.81	79.23
	2150	71.75	66.82	79.22
	2149	71.75	66.82	79.21
	2148	71.75	66.82	79.2
	2147	71.75	66.82	79.19
	2146	71.75	66.81	79.19
	2145	71.75	66.81	79.19
	2144	71.75	66.81	79.19
	2143	71.75	66.8	79.19
	2142	71.75	66.8	79.19
	2141	71.75	66.8	79.19
	2140	71.75	66.8	79.19
	2139	71.74	66.8	79.18
	2138	71.74	66.8	79.18
	2137	71.74	66.81	79.18
	2136	71.74	66.81	79.18
	2135	71.74	66.82	79.18
	2134	71.73	66.82	79.18
	2133	71.73	66.83	79.19
	2132	71.72	66.84	79.19
	2131	71.72	66.84	79.2
	2130	71.72	66.84	79.21
	2129	71.72	66.84	79.22
	2128	71.71	66.85	79.22
	2127	71.71	66.85	79.23
	2126	71.71	66.85	79.23
	2125	71.71	66.86	79.23
	2124	71.71	66.86	79.22
	2123	71.71	66.85	79.21
	2122	71.71	66.84	79.19
	2121	71.71	66.83	79.17
	2120	71.71	66.83	79.15
	2119	71.71	66.82	79.13
	2118	71.71	66.82	79.12
	2117	71.71	66.82	79.11
	2116	71.71	66.82	79.11
	2115	71.7	66.82	79.11
	2114	71.7	66.82	79.12
	2113	71.7	66.82	79.14
	2112	71.69	66.83	79.15
	2111	71.69	66.83	79.17
	2110	71.68	66.84	79.19
	2109	71.68	66.84	79.2
	2108	71.68	66.85	79.21
	2107	71.68	66.85	79.21
	2106	71.68	66.84	79.21
	2105	71.68	66.84	79.2
	2104	71.68	66.83	79.19
	2103	71.68	66.82	79.18
	2102	71.68	66.82	79.16
	2101	71.68	66.81	79.15
	2100	71.68	66.81	79.14
	2099	71.68	66.81	79.13
	2098	71.68	66.82	79.13
	2097	71.68	66.82	79.13
	2096	71.68	66.82	79.13
	2095	71.67	66.82	79.13
	2094	71.67	66.82	79.13
	2093	71.66	66.81	79.13
	2092	71.66	66.8	79.14
	2091	71.65	66.79	79.15
	2090	71.65	66.77	79.15
	2089	71.65	66.76	79.16
	2088	71.65	66.74	79.15
	2087	71.65	66.72	79.15
	2086	71.64	66.7	79.14
	2085	71.65	66.68	79.14
	2084	71.65	66.66	79.13
	2083	71.65	66.66	79.13
	2082	71.65	66.66	79.12
	2081	71.65	66.66	79.12
	2080	71.65	66.67	79.12
	2079	71.65	66.68	79.12
	2078	71.65	66.69	79.13
	2077	71.65	66.7	79.13
	2076	71.64	66.7	79.14
	2075	71.64	66.71	79.14
	2074	71.64	66.71	79.15
	2073	71.63	66.71	79.15
	2072	71.63	66.71	79.16
	2071	71.63	66.71	79.16
	2070	71.62	66.71	79.16
	2069	71.62	66.72	79.16
	2068	71.62	66.73	79.16
	2067	71.62	66.74	79.16
	2066	71.62	66.76	79.15
	2065	71.63	66.78	79.14
	2064	71.63	66.79	79.13
	2063	71.63	66.81	79.12
	2062	71.63	66.83	79.11
	2061	71.64	66.85	79.11
	2060	71.64	66.87	79.11
	2059	71.63	66.88	79.11
	2058	71.63	66.89	79.12
	2057	71.63	66.91	79.13
	2056	71.62	66.92	79.14
	2055	71.62	66.94	79.15
	2054	71.61	66.96	79.16
	2053	71.61	66.98	79.18
	2052	71.61	67	79.18
	2051	71.6	67.02	79.19
	2050	71.6	67.04	79.19
	2049	71.6	67.06	79.19
	2048	71.6	67.08	79.19
	2047	71.6	67.1	79.18
	2046	71.6	67.12	79.17
	2045	71.6	67.13	79.16
	2044	71.6	67.15	79.15
	2043	71.6	67.16	79.15
	2042	71.6	67.18	79.15
	2041	71.6	67.19	79.15
	2040	71.6	67.21	79.16
	2039	71.59	67.23	79.17
	2038	71.59	67.24	79.18
	2037	71.58	67.25	79.2
	2036	71.58	67.26	79.21
	2035	71.57	67.26	79.22
	2034	71.56	67.26	79.21
	2033	71.56	67.27	79.21
	2032	71.55	67.28	79.2
	2031	71.55	67.28	79.18
	2030	71.55	67.3	79.17
	2029	71.54	67.31	79.16
	2028	71.54	67.33	79.16
	2027	71.54	67.35	79.16
	2026	71.54	67.37	79.16
	2025	71.54	67.39	79.16
	2024	71.54	67.41	79.17
	2023	71.54	67.43	79.18
	2022	71.54	67.45	79.2
	2021	71.54	67.46	79.22
	2020	71.54	67.47	79.24
	2019	71.54	67.47	79.25
	2018	71.53	67.48	79.26
	2017	71.53	67.48	79.25
	2016	71.53	67.49	79.25
	2015	71.52	67.5	79.24
	2014	71.52	67.52	79.23
	2013	71.52	67.54	79.22
	2012	71.52	67.56	79.2
	2011	71.52	67.57	79.19
	2010	71.52	67.59	79.18
	2009	71.52	67.61	79.18
	2008	71.52	67.63	79.18
	2007	71.52	67.65	79.19
	2006	71.52	67.66	79.2
	2005	71.52	67.67	79.21
	2004	71.52	67.69	79.23
	2003	71.52	67.69	79.25
	2002	71.52	67.7	79.26
[truncated: 1,602 more rows]

## Sheet: Fig.2e
Ti3C2/PDA C1s											Ti3C2 C1S
binding energy	measured	C-Ti	C=C	C-Ti-Tx	C-C	C-O/C-N	C-O-Ti	C=O	Baseline	simulation	binding energy	measured	C-Ti	C=C	C-Ti-Tx	C-C	C-O	C=O	Baseline	simulation
300.071	1420.65	1420.65	1420.65	1420.65	1420.65	1420.65	1420.65	1420.65	1420.65	1420.65	300.133	1528.45	1528.45	1528.45	1528.45	1528.45	1528.45	1528.45	1528.45	1528.45
299.971	1578.5	1578.5	1578.5	1578.5	1578.5	1578.5	1578.5	1578.5	1578.5	1578.5	300.033	1578.5	1578.5	1578.5	1578.5	1578.5	1578.5	1578.5	1578.5	1578.5
299.871	1551.55	1551.55	1551.55	1551.55	1551.55	1551.55	1551.55	1551.55	1551.55	1551.55	299.933	1605.45	1605.45	1605.45	1605.45	1605.45	1605.45	1605.45	1605.45	1605.45
299.771	1428.35	1428.35	1428.35	1428.35	1428.35	1428.35	1428.35	1428.35	1428.35	1428.35	299.833	1570.8	1570.8	1570.8	1570.8	1570.8	1570.8	1570.8	1570.8	1570.8
299.671	1509.2	1509.2	1509.2	1509.2	1509.2	1509.2	1509.2	1509.2	1509.2	1509.2	299.733	1524.6	1524.6	1524.6	1524.6	1524.6	1524.6	1524.6	1524.6	1524.6
299.571	1451.45	1451.45	1451.45	1451.45	1451.45	1451.45	1451.45	1451.45	1451.45	1451.45	299.633	1574.65	1574.65	1574.65	1574.65	1574.65	1574.65	1574.65	1574.65	1574.65
299.471	1524.6	1524.6	1524.6	1524.6	1524.6	1524.6	1524.6	1524.6	1524.6	1524.6	299.533	1628.55	1628.55	1628.55	1628.55	1628.55	1628.55	1628.55	1628.55	1628.55
299.371	1505.35	1505.35	1505.35	1505.35	1505.35	1505.35	1505.35	1505.35	1505.35	1505.35	299.433	1609.3	1609.3	1609.3	1609.3	1609.3	1609.3	1609.3	1609.3	1609.3
299.271	1405.25	1405.25	1405.25	1405.25	1405.25	1405.25	1405.25	1405.25	1405.25	1405.25	299.333	1570.8	1570.8	1570.8	1570.8	1570.8	1570.8	1570.8	1570.8	1570.8
299.171	1543.85	1543.85	1543.85	1543.85	1543.85	1543.85	1543.85	1543.85	1543.85	1543.85	299.233	1601.6	1601.6	1601.6	1601.6	1601.6	1601.6	1601.6	1601.6	1601.6
299.071	1378.3	1378.3	1378.3	1378.3	1378.3	1378.3	1378.3	1378.3	1378.3	1378.3	299.133	1609.3	1609.3	1609.3	1609.3	1609.3	1609.3	1609.3	1609.3	1609.3
298.971	1447.6	1447.6	1447.6	1447.6	1447.6	1447.6	1447.6	1447.6	1447.6	1447.6	299.033	1578.5	1578.5	1578.5	1578.5	1578.5	1578.5	1578.5	1578.5	1578.5
298.871	1463	1463	1463	1463	1463	1463	1463	1463	1463	1463	298.933	1613.15	1613.15	1613.15	1613.15	1613.15	1613.15	1613.15	1613.15	1613.15
298.771	1416.8	1416.8	1416.8	1416.8	1416.8	1416.8	1416.8	1416.8	1416.8	1416.8	298.833	1609.3	1609.3	1609.3	1609.3	1609.3	1609.3	1609.3	1609.3	1609.3
298.671	1486.1	1486.1	1486.1	1486.1	1486.1	1486.1	1486.1	1486.1	1486.1	1486.1	298.733	1566.95	1566.95	1566.95	1566.95	1566.95	1566.95	1566.95	1566.95	1566.95
298.571	1374.45	1374.45	1374.45	1374.45	1374.45	1374.45	1374.45	1374.45	1374.45	1374.45	298.633	1516.9	1516.9	1516.9	1516.9	1516.9	1516.9	1516.9	1516.9	1516.9
298.471	1493.8	1493.8	1493.8	1493.8	1493.8	1493.8	1493.8	1493.8	1493.8	1493.8	298.533	1566.95	1566.95	1566.95	1566.95	1566.95	1566.95	1566.95	1566.95	1566.95
298.371	1547.7	1547.7	1547.7	1547.7	1547.7	1547.7	1547.7	1547.7	1547.7	1547.7	298.433	1597.75	1597.75	1597.75	1597.75	1597.75	1597.75	1597.75	1597.75	1597.75
298.271	1389.85	1389.85	1389.85	1389.85	1389.85	1389.85	1389.85	1389.85	1389.85	1389.85	298.333	1513.05	1513.05	1513.05	1513.05	1513.05	1513.05	1513.05	1513.05	1513.05
298.171	1432.2	1432.2	1432.2	1432.2	1432.2	1432.2	1432.2	1432.2	1432.2	1432.2	298.233	1532.3	1532.3	1532.3	1532.3	1532.3	1532.3	1532.3	1532.3	1532.3
298.071	1362.9	1362.9	1362.9	1362.9	1362.9	1362.9	1362.9	1362.9	1362.9	1362.9	298.133	1559.25	1559.25	1559.25	1559.25	1559.25	1559.25	1559.25	1559.25	1559.25
297.971	1436.05	1436.05	1436.05	1436.05	1436.05	1436.05	1436.05	1436.05	1436.05	1436.05	298.033	1563.1	1563.1	1563.1	1563.1	1563.1	1563.1	1563.1	1563.1	1563.1
297.871	1362.9	1362.9	1362.9	1362.9	1362.9	1362.9	1362.9	1362.9	1362.9	1362.9	297.933	1590.05	1590.05	1590.05	1590.05	1590.05	1590.05	1590.05	1590.05	1590.05
297.771	1447.6	1447.6	1447.6	1447.6	1447.6	1447.6	1447.6	1447.6	1447.6	1447.6	297.833	1551.55	1551.55	1551.55	1551.55	1551.55	1551.55	1551.55	1551.55	1551.55
297.671	1497.65	1497.65	1497.65	1497.65	1497.65	1497.65	1497.65	1497.65	1497.65	1497.65	297.733	1540	1540	1540	1540	1540	1540	1540	1540	1540
297.571	1482.25	1482.25	1482.25	1482.25	1482.25	1482.25	1482.25	1482.25	1482.25	1482.25	297.633	1524.6	1524.6	1524.6	1524.6	1524.6	1524.6	1524.6	1524.6	1524.6
297.471	1536.15	1536.15	1536.15	1536.15	1536.15	1536.15	1536.15	1536.15	1536.15	1536.15	297.533	1636.25	1636.25	1636.25	1636.25	1636.25	1636.25	1636.25	1636.25	1636.25
297.371	1335.95	1335.95	1335.95	1335.95	1335.95	1335.95	1335.95	1335.95	1335.95	1335.95	297.433	1563.1	1563.1	1563.1	1563.1	1563.1	1563.1	1563.1	1563.1	1563.1
297.271	1393.7	1393.7	1393.7	1393.7	1393.7	1393.7	1393.7	1393.7	1393.7	1393.7	297.333	1586.2	1586.2	1586.2	1586.2	1586.2	1586.2	1586.2	1586.2	1586.2
297.171	1463	1463	1463	1463	1463	1463	1463	1463	1463	1463	297.233	1551.55	1551.55	1551.55	1551.55	1551.55	1551.55	1551.55	1551.55	1551.55
297.071	1274.35	1274.35	1274.35	1274.35	1274.35	1274.35	1274.35	1274.35	1274.35	1274.35	297.133	1570.8	1570.8	1570.8	1570.8	1570.8	1570.8	1570.8	1570.8	1570.8
296.971	1439.9	1439.9	1439.9	1439.9	1439.9	1439.9	1439.9	1439.9	1439.9	1439.9	297.033	1624.7	1624.7	1624.7	1624.7	1624.7	1624.7	1624.7	1624.7	1624.7
296.871	1362.9	1362.9	1362.9	1362.9	1362.9	1362.9	1362.9	1362.9	1362.9	1362.9	296.933	1466.85	1466.85	1466.85	1466.85	1466.85	1466.85	1466.85	1466.85	1466.85
296.771	1274.35	1274.35	1274.35	1274.35	1274.35	1274.35	1274.35	1274.35	1274.35	1274.35	296.833	1409.1	1409.1	1409.1	1409.1	1409.1	1409.1	1409.1	1409.1	1409.1
296.671	1343.65	1343.65	1343.65	1343.65	1343.65	1343.65	1343.65	1343.65	1343.65	1343.65	296.733	1451.45	1451.45	1451.45	1451.45	1451.45	1451.45	1451.45	1451.45	1451.45
296.571	1316.7	1316.7	1316.7	1316.7	1316.7	1316.7	1316.7	1316.7	1316.7	1316.7	296.633	1443.75	1443.75	1443.75	1443.75	1443.75	1443.75	1443.75	1443.75	1443.75
296.471	1389.85	1389.85	1389.85	1389.85	1389.85	1389.85	1389.85	1389.85	1389.85	1389.85	296.533	1455.3	1455.3	1455.3	1455.3	1455.3	1455.3	1455.3	1455.3	1455.3
296.371	1282.05	1282.05	1282.05	1282.05	1282.05	1282.05	1282.05	1282.05	1282.05	1282.05	296.433	1474.55	1474.55	1474.55	1474.55	1474.55	1474.55	1474.55	1474.55	1474.55
296.271	1235.85	1235.85	1235.85	1235.85	1235.85	1235.85	1235.85	1235.85	1235.85	1235.85	296.333	1551.55	1551.55	1551.55	1551.55	1551.55	1551.55	1551.55	1551.55	1551.55
296.171	1093.4	1093.4	1093.4	1093.4	1093.4	1093.4	1093.4	1093.4	1093.4	1093.4	296.233	1555.4	1555.4	1555.4	1555.4	1555.4	1555.4	1555.4	1555.4	1555.4
296.071	1339.8	1339.8	1339.8	1339.8	1339.8	1339.8	1339.8	1339.8	1339.8	1339.8	296.133	1597.75	1597.75	1597.75	1597.75	1597.75	1597.75	1597.75	1597.75	1597.75
295.971	1351.35	1351.35	1351.35	1351.35	1351.35	1351.35	1351.35	1351.35	1351.35	1351.35	296.033	1497.65	1497.65	1497.65	1497.65	1497.65	1497.65	1497.65	1497.65	1497.65
295.871	1285.9	1285.9	1285.9	1285.9	1285.9	1285.9	1285.9	1285.9	1285.9	1285.9	295.933	1463	1463	1463	1463	1463	1463	1463	1463	1463
295.771	1197.35	1197.35	1197.35	1197.35	1197.35	1197.35	1197.35	1197.35	1197.35	1197.35	295.833	1532.3	1532.3	1532.3	1532.3	1532.3	1532.3	1532.3	1532.3	1532.3
295.671	1205.05	1205.05	1205.05	1205.05	1205.05	1205.05	1205.05	1205.05	1205.05	1205.05	295.733	1497.65	1497.65	1497.65	1497.65	1497.65	1497.65	1497.65	1497.65	1497.65
295.571	1293.6	1293.6	1293.6	1293.6	1293.6	1293.6	1293.6	1293.6	1293.6	1293.6	295.633	1509.2	1509.2	1509.2	1509.2	1509.2	1509.2	1509.2	1509.2	1509.2
295.471	1193.5	1193.5	1193.5	1193.5	1193.5	1193.5	1193.5	1193.5	1193.5	1193.5	295.533	1397.55	1397.55	1397.55	1397.55	1397.55	1397.55	1397.55	1397.55	1397.55
295.371	1255.1	1255.1	1255.1	1255.1	1255.1	1255.1	1255.1	1255.1	1255.1	1255.1	295.433	1489.95	1489.95	1489.95	1489.95	1489.95	1489.95	1489.95	1489.95	1489.95
295.271	1312.85	1312.85	1312.85	1312.85	1312.85	1312.85	1312.85	1312.85	1312.85	1312.85	295.333	1466.85	1466.85	1466.85	1466.85	1466.85	1466.85	1466.85	1466.85	1466.85
295.171	1201.2	1201.2	1201.2	1201.2	1201.2	1201.2	1201.2	1201.2	1201.2	1201.2	295.233	1397.55	1397.55	1397.55	1397.55	1397.55	1397.55	1397.55	1397.55	1397.55
295.071	1178.1	1178.1	1178.1	1178.1	1178.1	1178.1	1178.1	1178.1	1178.1	1178.1	295.133	1409.1	1409.1	1409.1	1409.1	1409.1	1409.1	1409.1	1409.1	1409.1
294.971	1274.35	1274.35	1274.35	1274.35	1274.35	1274.35	1274.35	1274.35	1274.35	1274.35	295.033	1455.3	1455.3	1455.3	1455.3	1455.3	1455.3	1455.3	1455.3	1455.3
294.871	1255.1	1255.1	1255.1	1255.1	1255.1	1255.1	1255.1	1255.1	1255.1	1255.1	294.933	1455.3	1455.3	1455.3	1455.3	1455.3	1455.3	1455.3	1455.3	1455.3
294.771	1189.65	1189.65	1189.65	1189.65	1189.65	1189.65	1189.65	1189.65	1189.65	1189.65	294.833	1393.7	1393.7	1393.7	1393.7	1393.7	1393.7	1393.7	1393.7	1393.7
294.671	1316.7	1316.7	1316.7	1316.7	1316.7	1316.7	1316.7	1316.7	1316.7	1316.7	294.733	1432.2	1432.2	1432.2	1432.2	1432.2	1432.2	1432.2	1432.2	1432.2
294.571	1239.7	1239.7	1239.7	1239.7	1239.7	1239.7	1239.7	1239.7	1239.7	1239.7	294.633	1463	1463	1463	1463	1463	1463	1463	1463	1463
294.471	1328.25	1328.25	1328.25	1328.25	1328.25	1328.25	1328.25	1328.25	1328.25	1328.25	294.533	1540	1540	1540	1540	1540	1540	1540	1540	1540
294.371	1270.5	1270.5	1270.5	1270.5	1270.5	1270.5	1270.5	1270.5	1270.5	1270.5	294.433	1524.6	1524.6	1524.6	1524.6	1524.6	1524.6	1524.61	1524.6	1524.61
294.271	1089.55	1089.55	1089.55	1089.55	1089.55	1089.55	1089.55	1089.55	1089.55	1089.55	294.333	1536.15	1536.15	1536.15	1536.15	1536.15	1536.15	1536.16	1536.15	1536.16
294.171	1104.95	1104.95	1104.95	1104.95	1104.95	1104.95	1104.95	1104.95	1104.95	1104.95	294.233	1412.95	1412.95	1412.95	1412.95	1412.95	1412.95	1412.96	1412.95	1412.96
294.071	1239.7	1239.7	1239.7	1239.7	1239.7	1239.7	1239.7	1239.7	1239.7	1239.7	294.133	1378.3	1378.3	1378.3	1378.3	1378.3	1378.3	1378.31	1378.3	1378.31
293.971	1355.2	1355.2	1355.2	1355.2	1355.2	1355.2	1355.2	1355.2	1355.2	1355.2	294.033	1513.05	1513.05	1513.05	1513.05	1513.05	1513.05	1513.07	1513.05	1513.07
293.871	1274.35	1274.35	1274.35	1274.35	1274.35	1274.35	1274.35	1274.35	1274.35	1274.35	293.933	1524.6	1508.16	1508.16	1508.16	1508.16	1508.16	1508.18	1508.16	1508.18
293.771	1216.6	1216.6	1216.6	1216.6	1216.6	1216.6	1216.6	1216.6	1216.6	1216.6	293.833	1424.5	1424.5	1424.5	1424.5	1424.5	1424.5	1424.53	1424.5	1424.53
293.671	1051.05	1051.05	1051.05	1051.05	1051.05	1051.05	1051.05	1051.05	1051.05	1051.05	293.733	1328.25	1328.25	1328.25	1328.25	1328.25	1328.25	1328.29	1328.25	1328.29
293.571	1297.45	1297.45	1297.45	1297.45	1297.45	1297.45	1297.45	1297.45	1297.45	1297.45	293.633	1386	1324.93	1324.93	1324.93	1324.93	1324.93	1324.98	1324.93	1324.98
293.471	1339.8	1339.8	1339.8	1339.8	1339.8	1339.8	1339.8	1339.8	1339.8	1339.8	293.533	1486.1	1321.59	1321.59	1321.59	1321.59	1321.59	1321.67	1321.59	1321.67
293.371	1232	1232	1232	1232	1232	1232	1232	1232	1232	1232	293.433	1374.45	1318.25	1318.25	1318.25	1318.25	1318.25	1318.35	1318.25	1318.35
293.271	1174.25	1174.25	1174.25	1174.25	1174.25	1174.25	1174.25	1174.25	1174.25	1174.25	293.333	1366.75	1314.89	1314.89	1314.89	1314.89	1314.89	1315.04	1314.89	1315.04
293.171	1255.1	1255.1	1255.1	1255.1	1255.1	1255.1	1255.1	1255.1	1255.1	1255.1	293.233	1455.3	1311.52	1311.52	1311.52	1311.52	1311.52	1311.72	1311.52	1311.72
293.071	1278.2	1278.2	1278.2	1278.2	1278.2	1278.2	1278.2	1278.2	1278.2	1278.2	293.133	1424.5	1308.15	1308.15	1308.15	1308.15	1308.15	1308.41	1308.15	1308.41
292.971	1201.2	1201.2	1201.2	1201.2	1201.2	1201.2	1201.2	1201.2	1201.2	1201.2	293.033	1428.35	1304.76	1304.76	1304.76	1304.76	1304.76	1305.12	1304.76	1305.12
292.871	1166.55	1166.55	1166.55	1166.55	1166.55	1166.55	1166.55	1166.55	1166.55	1166.55	292.933	1466.85	1301.36	1301.36	1301.36	1301.36	1301.36	1301.84	1301.36	1301.84
292.771	1189.65	1189.65	1189.65	1189.65	1189.65	1189.65	1189.65	1189.65	1189.65	1189.65	292.833	1520.75	1297.95	1297.95	1297.95	1297.95	1297.95	1298.59	1297.95	1298.59
292.671	1139.6	1139.6	1139.6	1139.6	1139.6	1139.6	1139.6	1139.6	1139.6	1139.6	292.733	1347.5	1294.54	1294.54	1294.54	1294.54	1294.54	1295.38	1294.54	1295.38
292.571	1239.7	1239.7	1239.7	1239.7	1239.7	1239.7	1239.7	1239.7	1239.7	1239.7	292.633	1443.75	1291.12	1291.12	1291.12	1291.12	1291.12	1292.22	1291.12	1292.22
292.471	1193.5	1193.5	1193.5	1193.5	1193.5	1193.5	1193.5	1193.5	1193.5	1193.5	292.533	1432.2	1287.68	1287.68	1287.68	1287.68	1287.68	1289.13	1287.68	1289.13
292.371	1178.1	1178.1	1178.1	1178.1	1178.1	1178.1	1178.1	1178.1	1178.1	1178.1	292.433	1401.4	1284.24	1284.24	1284.24	1284.24	1284.24	1286.12	1284.24	1286.12
292.271	1205.05	1205.05	1205.05	1205.05	1205.05	1205.05	1205.05	1205.05	1205.05	1205.05	292.333	1536.15	1280.79	1280.79	1280.79	1280.79	1280.79	1283.21	1280.79	1283.21
292.171	1162.7	1162.7	1162.7	1162.7	1162.7	1162.71	1162.7	1162.7	1162.7	1162.71	292.233	1439.9	1277.33	1277.33	1277.33	1277.33	1277.33	1280.46	1277.33	1280.46
292.071	1116.5	1116.5	1116.5	1116.5	1116.5	1116.51	1116.5	1116.5	1116.5	1116.51	292.133	1412.95	1273.87	1273.87	1273.87	1273.87	1273.87	1277.86	1273.87	1277.86
291.971	1228.15	1110.19	1110.19	1110.19	1110.19	1110.2	1110.19	1110.19	1110.19	1110.2	292.033	1555.4	1270.39	1270.39	1270.39	1270.39	1270.39	1275.47	1270.39	1275.47
291.871	1135.75	1103.86	1103.86	1103.86	1103.86	1103.87	1103.86	1103.86	1103.86	1103.88	291.933	1324.4	1266.91	1266.91	1266.91	1266.91	1266.92	1273.34	1266.91	1273.34
291.771	1185.8	1097.52	1097.52	1097.52	1097.52	1097.54	1097.52	1097.53	1097.52	1097.55	291.833	1401.4	1263.42	1263.42	1263.42	1263.42	1263.43	1271.51	1263.42	1271.52
291.671	1212.75	1091.16	1091.16	1091.16	1091.16	1091.19	1091.16	1091.18	1091.16	1091.21	291.733	1278.2	1259.93	1259.93	1259.93	1259.93	1259.93	1270.06	1259.93	1270.06
291.571	1181.95	1084.79	1084.79	1084.79	1084.79	1084.83	1084.79	1084.84	1084.79	1084.88	291.633	1328.25	1256.42	1256.42	1256.42	1256.42	1256.42	1269.03	1256.42	1269.03
291.471	1197.35	1078.41	1078.41	1078.41	1078.41	1078.47	1078.41	1078.52	1078.41	1078.58	291.533	1370.6	1252.9	1252.9	1252.9	1252.9	1252.9	1268.53	1252.9	1268.53
291.371	1158.85	1072.02	1072.02	1072.02	1072.02	1072.1	1072.02	1072.23	1072.02	1072.32	291.433	1386	1249.37	1249.37	1249.37	1249.37	1249.38	1268.6	1249.37	1268.61
291.271	1274.35	1065.61	1065.61	1065.61	1065.61	1065.73	1065.61	1066.04	1065.61	1066.17	291.333	1463	1245.84	1245.84	1245.84	1245.84	1245.85	1269.43	1245.84	1269.44
291.171	1193.5	1059.19	1059.19	1059.19	1059.19	1059.36	1059.19	1060.03	1059.19	1060.2	291.233	1520.75	1242.29	1242.29	1242.29	1242.29	1242.31	1271	1242.29	1271.01
291.071	1185.8	1052.77	1052.77	1052.77	1052.77	1053	1052.77	1054.36	1052.77	1054.59	291.133	1374.45	1238.75	1238.75	1238.75	1238.75	1238.77	1273.58	1238.75	1273.6
290.971	1158.85	1046.33	1046.33	1046.33	1046.33	1046.66	1046.33	1049.23	1046.33	1049.57	291.033	1439.9	1235.19	1235.19	1235.19	1235.19	1235.22	1277.12	1235.19	1277.15
290.871	1151.15	1039.88	1039.88	1039.88	1039.88	1040.33	1039.88	1045.04	1039.88	1045.5	290.933	1432.2	1231.63	1231.63	1231.63	1231.63	1231.68	1281.92	1231.63	1281.96
290.771	1193.5	1033.42	1033.42	1033.42	1033.42	1034.04	1033.42	1042.33	1033.42	1042.96	290.833	1409.1	1228.07	1228.07	1228.07	1228.07	1228.13	1287.93	1228.07	1287.99
290.671	1282.05	1026.94	1026.94	1026.94	1026.94	1027.8	1026.95	1041.86	1026.94	1042.72	290.733	1347.5	1224.5	1224.5	1224.5	1224.5	1224.58	1295.43	1224.5	1295.51
290.571	1193.5	1020.47	1020.47	1020.47	1020.47	1021.63	1020.47	1044.71	1020.47	1045.88	290.633	1397.55	1220.92	1220.92	1220.92	1220.92	1221.03	1304.41	1220.92	1304.52
290.471	1193.5	1013.98	1013.98	1013.98	1013.98	1015.55	1013.99	1052.19	1013.98	1053.77	290.533	1405.25	1217.33	1217.33	1217.33	1217.33	1217.49	1315.05	1217.33	1315.21
290.371	1212.75	1007.48	1007.48	1007.48	1007.48	1009.61	1007.5	1065.75	1007.48	1067.89	290.433	1451.45	1213.74	1213.74	1213.74	1213.74	1213.96	1327.41	1213.74	1327.62
290.271	1201.2	1000.98	1000.98	1000.98	1000.98	1003.82	1001.01	1087.18	1000.98	1090.05	290.333	1432.2	1210.14	1210.14	1210.14	1210.14	1210.45	1341.5	1210.14	1341.8
290.171	1251.25	994.47	994.47	994.47	994.47	998.253	994.543	1117.63	994.47	1121.49	290.233	1420.65	1206.54	1206.54	1206.54	1206.54	1206.96	1357.44	1206.54	1357.85
290.071	1289.75	987.954	987.954	987.954	987.954	992.955	988.107	1157.8	987.954	1162.95	290.133	1366.75	1202.94	1202.94	1202.94	1202.94	1203.5	1375.06	1202.94	1375.62
289.971	1293.6	981.433	981.433	981.433	981.433	988.026	981.742	1207.18	981.433	1214.08	290.033	1424.5	1199.33	1199.33	1199.33	1199.33	1200.09	1394.46	1199.33	1395.22
289.871	1305.15	974.909	974.909	974.909	974.909	983.543	975.517	1263.14	974.909	1272.39	289.933	1420.65	1195.71	1195.71	1195.71	1195.71	1196.74	1415.28	1195.71	1416.31
289.771	1251.25	968.383	968.383	968.383	968.383	979.63	969.54	1321.14	968.383	1333.54	289.833	1343.65	1192.09	1192.09	1192.09	1192.09	1193.48	1437.55	1192.09	1438.94
289.671	1374.45	961.852	961.852	961.852	961.852	976.439	963.988	1374.39	961.852	1391.11	289.733	1439.9	1188.46	1188.46	1188.46	1188.46	1190.31	1460.78	1188.46	1462.62
289.571	1297.45	955.321	955.321	955.321	955.321	974.106	959.168	1415.35	955.321	1437.98	289.633	1493.8	1184.84	1184.84	1184.84	1184.84	1187.29	1484.75	1184.84	1487.2
289.471	1305.15	948.789	948.789	948.789	948.789	972.912	955.49	1436.44	948.789	1467.27	289.533	1532.3	1181.2	1181.2	1181.2	1181.2	1184.44	1508.95	1181.2	1512.18
289.371	1436.05	942.256	942.256	942.256	942.256	972.969	953.594	1433.49	942.256	1475.54	289.433	1597.75	1177.57	1177.57	1177.57	1177.57	1181.83	1532.9	1177.57	1537.16
289.271	1551.55	935.726	935.726	935.726	935.726	974.774	954.364	1405.85	935.726	1463.53	289.333	1547.7	1173.94	1173.94	1173.94	1173.94	1179.49	1556.07	1173.94	1561.62
289.171	1428.35	929.203	929.203	929.203	929.203	978.362	958.858	1356.72	929.203	1435.54	289.233	1628.55	1170.31	1170.31	1170.31	1170.31	1177.54	1577.84	1170.31	1585.07
289.071	1486.1	922.685	922.685	922.685	922.685	984.549	968.51	1293.16	922.685	1400.85	289.133	1624.7	1166.69	1166.69	1166.69	1166.69	1176.01	1597.59	1166.69	1606.91
288.971	1451.45	916.172	916.172	916.172	916.172	993.295	984.706	1222.7	916.172	1368.36	289.033	1663.2	1163.06	1163.06	1163.06	1163.06	1175.06	1614.78	1163.06	1626.78
288.871	1378.3	909.665	909.665	909.665	909.665	1005.58	1008.74	1152.56	909.665	1347.55	288.933	1701.7	1159.44	1159.44	1159.44	1159.44	1174.78	1628.67	1159.44	1644.01
288.771	1293.6	903.162	903.162	903.162	903.162	1021.54	1041.68	1087.93	903.162	1344.83	288.833	1636.25	1155.82	1155.82	1155.82	1155.82	1175.34	1639.06	1155.82	1658.58
288.671	1489.95	896.66	896.66	896.66	896.66	1042.18	1083.23	1032.04	896.66	1364.13	288.733	1620.85	1152.21	1152.21	1152.21	1152.21	1176.91	1645.06	1152.21	1669.76
288.571	1540	890.166	890.166	890.166	890.166	1067.92	1131.9	985.845	890.166	1405.33	288.633	1617	1148.6	1148.6	1148.6	1148.6	1179.67	1647	1148.6	1678.08
288.471	1482.25	883.683	883.683	883.683	883.683	1099.65	1184.16	948.976	883.683	1465.42	288.533	1624.7	1144.99	1144.99	1144.99	1144.99	1183.92	1643.92	1144.99	1682.85
288.371	1636.25	877.207	877.207	877.207	877.207	1138.22	1234.54	920.411	877.207	1538.76	288.433	1647.8	1141.39	1141.39	1141.39	1141.39	1189.81	1636.63	1141.39	1685.05
288.271	1709.4	870.746	870.746	870.746	870.746	1184.19	1276.09	898.4	870.746	1617.18	288.333	1674.75	1137.79	1137.79	1137.79	1137.79	1197.83	1624.5	1137.79	1684.54
288.171	1636.25	864.301	864.301	864.301	864.301	1238.97	1301.95	881.467	864.301	1693.78	288.233	1694	1134.2	1134.2	1134.2	1134.2	1208.04	1608.42	1134.2	1682.26
288.071	1740.2	857.871	857.871	857.871	857.871	1302.51	1307.15	868.221	857.871	1762.13	288.133	1709.4	1130.61	1130.61	1130.61	1130.61	1221.21	1588.32	1130.61	1678.91
287.971	1694	851.459	851.459	851.459	851.459	1376.91	1289.1	857.499	851.459	1820.6	288.033	1609.3	1127.03	1127.03	1127.03	1127.03	1237.23	1564.97	1127.03	1675.17
287.871	1925	845.065	845.065	845.065	845.065	1461.2	1250.41	848.496	845.065	1869.97	287.933	1694	1123.46	1123.46	1123.46	1123.46	1257.16	1538.77	1123.46	1672.47
287.771	1821.05	838.696	838.696	838.696	838.696	1558.18	1196.03	840.587	838.696	1917.41	287.833	1663.2	1119.89	1119.89	1119.89	1119.89	1280.82	1510.38	1119.89	1671.31
287.671	2094.4	832.348	832.348	832.348	832.349	1666.07	1132.82	833.357	832.348	1967.55	287.733	1694	1116.33	1116.33	1116.33	1116.33	1309.26	1480.42	1116.33	1673.35
287.571	2136.75	826.032	826.032	826.032	826.033	1787.05	1067.76	826.558	826.032	2029.31	287.633	1755.6	1112.77	1112.77	1112.77	1112.77	1342.48	1449.46	1112.77	1679.16
287.471	2213.75	819.749	819.749	819.749	819.751	1919.52	1006.32	820.014	819.749	2106.36	287.533	1817.2	1109.23	1109.23	1109.23	1109.23	1381.29	1418.1	1109.23	1690.16
287.371	2348.5	813.501	813.501	813.501	813.508	2064.31	952.022	813.631	813.501	2202.97	287.433	1797.95	1105.69	1105.69	1105.69	1105.69	1425.94	1386.87	1105.69	1707.12
287.271	2329.25	807.294	807.294	807.294	807.309	2219.87	906.364	807.356	807.294	2319.02	287.333	1901.9	1102.17	1102.17	1102.17	1102.17	1476.85	1356.15	1102.17	1730.82
287.171	2529.45	801.127	801.127	801.127	801.162	2385.42	869.661	801.155	801.127	2454.02	287.233	1797.95	1098.66	1098.66	1098.66	1098.66	1534.47	1326.48	1098.66	1762.29
287.071	2764.3	795.006	795.006	795.006	795.088	2559.19	840.831	795.019	795.006	2605.11	287.133	1863.4	1095.16	1095.16	1095.16	1095.16	1598.64	1297.97	1095.16	1801.45
286.971	2976.05	788.94	788.941	788.94	789.12	2738.9	818.595	788.946	788.94	2768.74	287.033	1975.05	1091.67	1091.67	1091.67	1091.68	1670.02	1271.07	1091.67	1849.41
286.871	3226.3	782.936	782.936	782.936	783.32	2922	801.574	782.938	782.936	2941.03	286.933	2052.05	1088.2	1088.2	1088.2	1088.2	1747.69	1245.73	1088.2	1905.22
286.771	3237.85	777.001	777.002	777.001	777.801	3105.34	788.34	777.002	777.001	3117.48	286.833	2129.05	1084.75	1084.75	1084.75	1084.75	1832.34	1222.23	1084.75	1969.82
286.671	3391.85	771.137	771.14	771.137	772.75	3284.91	777.838	771.137	771.137	3293.23	286.733	2002	1081.32	1081.32	1081.32	1081.33	1922.37	1200.48	1081.32	2041.54
286.571	3445.75	765.348	765.355	765.348	768.513	3457.84	769.195	765.349	765.348	3464.85	286.633	2256.1	1077.9	1077.9	1077.9	1077.93	2017.95	1180.57	1077.9	2120.64
286.471	3615.15	759.638	759.654	759.638	765.668	3618	761.774	759.638	759.638	3626.18	286.533	2233	1074.51	1074.51	1074.51	1074.58	2117.2	1162.41	1074.51	2205.17
286.371	3665.2	754.01	754.049	754.01	765.127	3763.77	755.168	754.01	754.01	3776.09	286.433	2336.95	1071.14	1071.14	1071.14	1071.32	2219.24	1145.93	1071.14	2294.21
286.271	3711.4	748.468	748.557	748.468	768.469	3888.36	749.076	748.468	748.468	3909.05	286.333	2487.1	1067.8	1067.8	1067.8	1068.25	2322.17	1131.09	1067.8	2385.92
286.171	3946.25	743.013	743.212	743.013	777.857	3990.73	743.322	743.013	743.013	4026.09	286.233	2363.9	1064.48	1064.48	1064.48	1065.58	2424.16	1117.68	1064.48	2478.45
286.071	4177.25	737.653	738.085	737.654	796.514	4065.42	737.807	737.653	737.653	4124.86	286.133	2387	1061.2	1061.2	1061.2	1063.72	2523.06	1105.71	1061.2	2570.1
285.971	4381.3	732.396	733.3	732.396	829.133	4111.69	732.469	732.396	732.396	4209.41	286.033	2560.25	1057.94	1057.94	1057.94	1063.48	2616.67	1094.9	1057.94	2659.19
285.871	4365.9	727.248	729.101	727.248	881.12	4127.02	727.282	727.248	727.248	4282.78	285.933	2652.65	1054.71	1054.73	1054.71	1066.39	2702.38	1085.31	1054.71	2744.69
285.771	4404.4	722.208	725.886	722.211	959.65	4110.78	722.224	722.208	722.208	4351.92	285.833	2849	1051.52	1051.57	1051.52	1075.03	2778.49	1076.64	1051.52	2827.19
285.671	4389	717.28	724.347	717.286	1072.23	4064.26	717.286	717.28	717.28	4426.29	285.733	2841.3	1048.36	1048.51	1048.36	1093.62	2841.73	1068.94	1048.36	2907.71
285.571	4516.05	712.461	725.718	712.476	1225.16	3986.92	712.464	712.461	712.461	4512.9	285.633	3133.9	1045.25	1045.63	1045.25	1128.6	2891.83	1061.96	1045.25	2992.27
285.471	4966.5	707.758	731.81	707.792	1423.91	3883.61	707.759	707.758	707.758	4623.85	285.533	3172.4	1042.18	1043.11	1042.18	1188.55	2924.89	1055.71	1042.18	3085.71
285.371	5055.06	703.183	745.585	703.261	1667	3754.1	703.184	703.183	703.183	4760.39	285.433	3457.3	1039.16	1041.32	1039.16	1284.94	2942.6	1050.04	1039.16	3201.41
285.271	5085.86	698.741	771.399	698.913	1946.22	3605.48	698.741	698.741	698.741	4925.78	285.333	3803.8	1036.2	1041.03	1036.2	1428.47	2941.18	1044.9	1036.2	3346.98
285.171	5205.21	694.432	814.958	694.801	2243.57	3438.15	694.433	694.432	694.432	5108.18	285.233	3788.4	1033.3	1043.62	1033.3	1628.89	2923.6	1040.22	1033.3	3536.45
285.071	5220.61	690.261	884.676	691.031	2530.43	3259.3	690.261	690.261	690.261	5294.66	285.133	4000.15	1030.46	1051.55	1030.47	1885.92	2887.88	1035.94	1030.46	3769.93
284.971	5262.96	686.228	990.042	687.778	2771.56	3071.18	686.228	686.228	686.228	5461.87	285.033	4150.3	1027.69	1069	1027.73	2186.33	2836.9	1032.01	1027.69	4041.2
284.871	5667.21	682.335	1141.79	685.384	2930.95	2878.88	682.335	682.335	682.335	5589.99	284.933	4600.75	1024.99	1102.12	1025.09	2497.06	2770.87	1028.37	1024.99	4323.53
284.771	5578.66	678.595	1352.39	684.404	2983.88	2685.64	678.595	678.595	678.595	5670.53	284.833	4743.2	1022.38	1160.43	1022.62	2768.07	2692.37	1025.01	1022.38	4578.98
284.671	5647.96	675.005	1628.88	685.728	2918.36	2494.93	675.004	675.004	675.004	5702.88	284.733	4670.05	1019.85	1255.08	1020.45	2942.82	2603.26	1021.89	1019.85	4764.1
284.571	5547.86	671.569	1974.59	690.872	2746.68	2309.55	671.567	671.567	671.567	5706.99	284.633	4735.5	1017.41	1400.14	1018.81	2980.72	2505.78	1018.98	1017.41	4854.79
284.471	5621.01	668.285	2382.38	701.911	2495.73	2131.97	668.279	668.279	668.279	5707.16	284.533	4851	1015.05	1606.49	1018.19	2869.31	2402.53	1016.26	1015.05	4852.57
284.371	5778.86	665.159	2830.01	722.054	2200.07	1963.66	665.143	665.143	665.143	5720.37	284.433	4885.65	1012.79	1879.56	1019.53	2637.97	2295.51	1013.71	1012.79	4795.12
284.271	5740.36	662.201	3280.82	755.715	1895.79	1806.67	662.165	662.165	662.165	5752.54	284.333	4716.25	1010.61	2209.97	1024.44	2336.18	2187.11	1011.31	1010.61	4726.56
284.171	5909.76	659.424	3684.11	808.19	1610.46	1660.78	659.343	659.343	659.343	5785.59	284.233	4758.6	1008.53	2568.14	1035.68	2020.16	2079.3	1009.05	1008.53	4678.23
284.071	5786.56	656.86	3986.38	886.691	1362.31	1528	656.684	656.684	656.684	5793.5	284.133	4677.75	1006.53	2902.65	1057.54	1732.59	1973.56	1006.92	1006.53	4647.15
283.971	5698.01	654.56	4136.28	998.171	1158.53	1406.51	654.182	654.182	654.182	5737.32	284.033	4519.9	1004.64	3150.46	1096.05	1496.91	1871.88	1004.91	1004.61	4601.78
283.871	5809.66	652.616	4112.36	1149.09	1000.32	1298.46	651.836	651.836	651.836	5605.5	283.933	4477.55	1002.85	3252.62	1159.57	1319.23	1774.72	1003	1002.78	4498.08
283.771	5740.36	651.223	3916.87	1344.92	882.555	1201.15	649.65	649.65	649.65	5398.11	283.833	4446.75	1001.22	3186.19	1256.76	1194.68	1683.67	1001.19	1001.03	4318.55
283.671	5316.86	650.692	3580.55	1584.05	798.127	1115.88	647.62	647.62	647.62	5138.81	283.733	4300.45	999.855	2964.75	1396.83	1112.11	1598.71	999.484	999.365	4074.91
283.571	5282.21	651.551	3155.98	1859.04	740.301	1040.46	645.736	645.736	645.736	4864.39	283.633	4146.45	998.997	2641.47	1582.88	1060.62	1520.71	997.862	997.775	3813.66
283.471	5155.16	654.723	2696.83	2152.15	701.512	975.146	643.994	643.994	643.994	4604.39	283.533	3726.8	999.172	2279.93	1810.23	1029.63	1449.51	996.323	996.259	3583.49
283.371	4723.95	661.546	2251.41	2435.92	676.325	918.421	642.392	642.392	642.392	4374.06	283.433	3553.55	1001.45	1935.86	2059.33	1011.8	1385.17	994.854	994.808	3414.43
283.271	4362.05	674.168	1852.24	2675.44	660.393	869.77	640.916	640.916	640.916	4168.35	283.333	3364.9	1007.93	1644	2295.74	1001.68	1327.65	993.45	993.417	3303.36
283.171	4123.35	695.602	1518.73	2836.21	650.375	828.259	639.556	639.556	639.556	3970.95	283.233	3276.35	1022.31	1418.35	2474.97	995.928	1276.34	992.105	992.082	3219.59
283.071	3950.1	729.756	1253.92	2893.33	644.152	792.93	638.303	638.303	638.303	3760.88	283.133	3053.05	1051.31	1255.81	2557.22	992.514	1231.38	990.817	990.801	3125.05
282.971	3688.3	782.3	1053.7	2833.8	640.223	763.322	637.153	637.153	637.153	3524.74	283.033	3083.85	1104.95	1146.88	2520.38	990.297	1191.67	989.58	989.568	2995.91
282.871	3414.95	859.062	909.373	2670.62	637.655	738.277	636.097	636.097	636.097	3270.6	282.933	2825.9	1199.41	1077.27	2375.23	988.683	1157.53	988.393	988.385	2844.6
282.771	2910.6	966.6	808.574	2428.66	635.901	717.657	635.127	635.127	635.127	3016.88	282.833	2764.3	1354.99	1035.34	2154.06	987.36	1127.66	987.251	987.245	2710.43
282.671	2741.2	1111.46	741.074	2142.39	634.599	700.283	634.228	634.228	634.228	2792.89	282.733	2883.65	1598.05	1010.98	1902.74	986.19	1102.39	986.151	986.147	2655.77
282.571	2571.8	1296.21	697.29	1846.7	633.566	686.219	633.394	633.394	633.394	2626.41	282.633	2833.6	1953.95	997.367	1660.7	985.11	1080.54	985.097	985.094	2737.3
282.471	2456.3	1520.11	669.604	1569.05	632.698	674.462	632.62	632.62	632.62	2535.44	282.533	2899.05	2440.39	989.891	1453.58	984.09	1062.2	984.087	984.085	2993.81
282.371	2344.65	1774.45	652.764	1327.17	631.936	664.993	631.902	631.902	631.902	2523.7	282.433	3553.55	3054.81	985.743	1292.01	983.123	1046.59	983.123	983.122	3429.79
282.271	2510.2	2041.63	642.64	1128.5	631.252	657.186	631.237	631.237	631.237	2576.26	282.333	3992.45	3757.64	983.356	1175.38	982.22	1033.57	982.22	982.219	4003.29
282.171	2772	2295.32	636.67	974.62	630.637	650.92	630.631	630.631	630.631	2665.65	282.233	4550.7	4466.47	981.857	1096.27	981.388	1022.68	981.389	981.388	4623.11
282.071	2660.35	2503.89	633.212	860.099	630.093	645.844	630.091	630.091	630.091	2752.77	282.133	5058.91	5062.69	980.829	1045.98	980.643	1013.67	980.643	980.643	5161.24
281.971	2902.9	2637.22	631.173	778.461	629.615	641.79	629.614	629.614	629.614	2799.8	282.033	5659.51	5416.98	980.065	1015.38	979.994	1006.28	979.994	979.994	5478.73
281.871	2952.95	2671.49	629.965	722.758	629.208	638.57	629.208	629.208	629.208	2775.16	281.933	5567.11	5447.88	979.483	997.849	979.458	1000.24	979.458	979.458	5487.08
281.771	2825.9	2603.12	629.232	685.785	628.874	636.025	628.874	628.874	628.874	2667.54	281.833	5247.56	5144.44	979.039	988.144	979.03	995.412	979.03	979.03	5169.95
281.671	2498.65	2442.36	628.771	662.24	628.608	634.055	628.608	628.608	628.608	2481.6	281.733	4747.05	4582.1	978.708	983.034	978.705	991.505	978.705	978.705	4599.23
281.571	2259.95	2214.69	628.473	647.705	628.4	632.511	628.4	628.4	628.4	2238.17	281.633	3996.3	3882.97	978.471	980.436	978.47	988.463	978.47	978.47	3894.93
281.471	1894.2	1952.62	628.274	638.966	628.243	631.345	628.243	628.243	628.243	1966.48	281.533	3210.9	3170.59	978.307	979.16	978.306	986.026	978.307	978.306	3179.16
281.371	1593.9	1686.31	628.138	633.934	628.125	630.438	628.125	628.125	628.125	1694.45	281.433	2425.5	2534.95	978.197	978.552	978.197	984.163	978.197	978.197	2541.28
281.271	1312.85	1439.57	628.043	631.086	628.037	629.767	628.037	628.037	628.037	1444.36	281.333	1894.2	2024.15	978.121	978.262	978.121	982.685	978.121	978.121	2028.85
281.171	1131.9	1226.5	627.973	629.521	627.971	629.248	627.971	627.971	627.971	1229.33	281.233	1566.95	1644.18	978.068	978.121	978.068	981.555	978.068	978.068	1647.72
281.071	931.701	1054.11	627.921	628.689	627.92	628.864	627.92	627.92	627.92	1055.82	281.133	1262.8	1382.29	978.028	978.048	978.028	980.67	978.028	978.028	1384.95
280.971	812.351	920.836	627.879	628.247	627.878	628.568	627.878	627.878	627.878	921.896	281.033	1197.35	1211.63	977.996	978.002	977.996	979.991	977.996	977.996	1213.63
280.871	719.951	822.657	627.843	628.015	627.843	628.347	627.843	627.843	627.843	823.333	280.933	1239.7	1107	977.968	977.971	977.968	979.465	977.968	977.968	1108.5
280.771	739.201	753.445	627.81	627.888	627.81	628.175	627.81	627.81	627.81	753.888	280.833	1243.55	1046.05	977.947	977.948	977.947	979.064	977.947	977.947	1047.17
280.671	716.101	706.18	627.78	627.814	627.78	628.044	627.78	627.78	627.78	706.477	280.733	1078	1012.26	977.932	977.933	977.932	978.763	977.932	977.932	1013.09
280.571	746.901	675.29	627.754	627.768	627.754	627.943	627.754	627.754	627.754	675.494	280.633	1143.45	994.516	977.92	977.92	977.92	978.532	977.92	977.92	995.129
280.471	635.251	655.696	627.731	627.737	627.731	627.865	627.731	627.731	627.731	655.836	280.533	1131.9	985.553	977.911	977.911	977.911	978.362	977.911	977.911	986.004
280.371	716.101	643.63	627.708	627.71	627.708	627.804	627.708	627.708	627.708	643.728	280.433	1081.85	981.294	977.907	977.907	977.907	978.235	977.907	977.907	981.623
280.271	719.951	636.534	627.688	627.689	627.688	627.755	627.688	627.688	627.688	636.602	280.333	985.601	979.332	977.904	977.904	977.904	978.144	977.904	977.904	979.572
280.171	666.051	632.427	627.671	627.671	627.671	627.718	627.671	627.671	627.671	632.475	280.233	1039.5	978.481	977.902	977.902	977.902	978.075	977.902	977.902	978.654
280.071	616.001	630.136	627.655	627.655	627.655	627.688	627.655	627.655	627.655	630.169	280.133	931.701	978.125	977.902	977.902	977.902	978.026	977.902	977.902	978.25
279.971	727.651	628.9	627.639	627.639	627.639	627.662	627.639	627.639	627.639	628.924	280.033	1004.85	977.984	977.901	977.901	977.901	977.99	977.901	977.901	978.073
279.871	739.201	628.246	627.626	627.626	627.626	627.642	627.626	627.626	627.626	628.262	279.933	954.801	977.93	977.901	977.901	977.901	977.964	977.901	977.901	977.994
279.771	662.201	627.913	627.616	627.616	627.616	627.627	627.616	627.616	627.616	627.924	279.833	974.051	977.911	977.901	977.901	977.901	977.946	977.901	977.901	977.956
279.671	619.851	627.746	627.608	627.608	627.608	627.615	627.608	627.608	627.608	627.753	279.733	1004.85	1004.85	1004.85	1004.85	1004.85	1004.88	1004.85	1004.85	1004.89
279.571	681.451	627.661	627.6	627.6	627.6	627.605	627.6	627.6	627.6	627.667	279.633	943.251	943.252	943.251	943.251	943.251	943.273	943.251	943.251	943.274
279.471	708.401	627.62	627.593	627.593	627.593	627.596	627.593	627.593	627.593	627.624	279.533	958.651	958.651	958.651	958.651	958.651	958.666	958.651	958.651	958.667
279.371	569.801	627.6	627.589	627.589	627.589	627.591	627.589	627.589	627.589	627.603	279.433	993.301	993.301	993.301	993.301	993.301	993.312	993.301	993.301	993.312
279.271	577.501	627.589	627.585	627.585	627.585	627.586	627.585	627.585	627.585	627.591	279.333	1039.5	1039.5	1039.5	1039.5	1039.5	1039.51	1039.5	1039.5	1039.51
279.171	600.601	627.582	627.58	627.58	627.58	627.581	627.58	627.58	627.58	627.583	279.233	1012.55	1012.55	1012.55	1012.55	1012.55	1012.56	1012.55	1012.55	1012.56
279.071	612.151	627.577	627.576	627.576	627.576	627.577	627.576	627.576	627.576	627.578	279.133	985.601	985.601	985.601	985.601	985.601	985.604	985.601	985.601	985.604
278.971	635.251	627.572	627.572	627.572	627.572	627.572	627.572	627.572	627.572	627.573	279.033	1016.4	1016.4	1016.4	1016.4	1016.4	1016.4	1016.4	1016.4	1016.4
278.871	604.451	627.568	627.568	627.568	627.568	627.568	627.568	627.568	627.568	627.568	278.933	1008.7	1008.7	1008.7	1008.7	1008.7	1008.7	1008.7	1008.7	1008.7
278.771	619.851	627.564	627.564	627.564	627.564	627.564	627.564	627.564	627.564	627.564	278.833	958.651	958.651	958.651	958.651	958.651	958.652	958.651	958.651	958.652
278.671	604.451	627.56	627.56	627.56	627.56	627.56	627.56	627.56	627.56	627.56	278.733	1020.25	1020.25	1020.25	1020.25	1020.25	1020.25	1020.25	1020.25	1020.25
278.571	666.051	627.556	627.556	627.556	627.556	627.556	627.556	627.556	627.556	627.556	278.633	1035.65	1035.65	1035.65	1035.65	1035.65	1035.65	1035.65	1035.65	1035.65
278.471	685.301	627.554	627.553	627.553	627.553	627.554	627.553	627.553	627.553	627.554	278.533	1027.95	1027.95	1027.95	1027.95	1027.95	1027.95	1027.95	1027.95	1027.95
278.371	554.401	627.553	627.553	627.553	627.553	627.553	627.553	627.553	627.553	627.553	278.433	943.251	943.251	943.251	943.251	943.251	943.251	943.251	943.251	943.251
278.271	604.451	627.552	627.552	627.552	627.552	627.552	627.552	627.552	627.552	627.552	278.333	1081.85	1081.85	1081.85	1081.85	1081.85	1081.85	1081.85	1081.85	1081.85
278.171	658.351	627.551	627.551	627.551	627.551	627.551	627.551	627.551	627.551	627.551	278.233	920.151	920.151	920.151	920.151	920.151	920.151	920.151	920.151	920.151
278.071	619.851	619.851	619.851	619.851	619.851	619.851	619.851	619.851	619.851	619.851	278.133	1012.55	1012.55	1012.55	1012.55	1012.55	1012.55	1012.55	1012.55	1012.55
277.971	700.701	700.701	700.701	700.701	700.701	700.701	700.701	700.701	700.701	700.701	278.033	977.901	977.901	977.901	977.901	977.901	977.901	977.901	977.901	977.901
277.871	666.051	666.051	666.051	666.051	666.051	666.051	666.051	666.051	666.051	666.051	277.933	1058.75	1058.75	1058.75	1058.75	1058.75	1058.75	1058.75	1058.75	1058.75
277.771	673.751	673.751	673.751	673.751	673.751	673.751	673.751	673.751	673.751	673.751	277.833	1058.75	1058.75	1058.75	1058.75	1058.75	1058.75	1058.75	1058.75	1058.75
277.671	612.151	612.151	612.151	612.151	612.151	612.151	612.151	612.151	612.151	612.151	277.733	997.151	997.151	997.151	997.151	997.151	997.151	997.151	997.151	997.151
277.571	623.701	623.701	623.701	623.701	623.701	623.701	623.701	623.701	623.701	623.701	277.633	997.151	997.151	997.151	997.151	997.151	997.151	997.151	997.151	997.151
277.471	693.001	693.001	693.001	693.001	693.001	693.001	693.001	693.001	693.001	693.001	277.533	1116.5	1116.5	1116.5	1116.5	1116.5	1116.5	1116.5	1116.5	1116.5
277.371	689.151	689.151	689.151	689.151	689.151	689.151	689.151	689.151	689.151	689.151	277.433	1074.15	1074.15	1074.15	1074.15	1074.15	1074.15	1074.15	1074.15	1074.15
277.271	604.451	604.451	604.451	604.451	604.451	604.451	604.451	604.451	604.451	604.451	277.333	1012.55	1012.55	1012.55	1012.55	1012.55	1012.55	1012.55	1012.55	1012.55
277.171	646.801	646.801	646.801	646.801	646.801	646.801	646.801	646.801	646.801	646.801	277.233	920.151	920.151	920.151	920.151	920.151	920.151	920.151	920.151	920.151
277.071	650.651	650.651	650.651	650.651	650.651	650.651	650.651	650.651	650.651	650.651	277.133	931.701	931.701	931.701	931.701	931.701	931.701	931.701	931.701	931.701
276.971	650.651	650.651	650.651	650.651	650.651	650.651	650.651	650.651	650.651	650.651	277.033	1043.35	1043.35	1043.35	1043.35	1043.35	1043.35	1043.35	1043.35	1043.35
276.871	631.401	631.401	631.401	631.401	631.401	631.401	631.401	631.401	631.401	631.401	276.933	885.501	885.501	885.501	885.501	885.501	885.501	885.501	885.501	885.501
276.771	585.201	585.201	585.201	585.201	585.201	585.201	585.201	585.201	585.201	585.201	276.833	935.551	935.551	935.551	935.551	935.551	935.551	935.551	935.551	935.551
276.671	577.501	577.501	577.501	577.501	577.501	577.501	577.501	577.501	577.501	577.501	276.733	985.601	985.601	985.601	985.601	985.601	985.601	985.601	985.601	985.601
276.571	642.951	642.951	642.951	642.951	642.951	642.951	642.951	642.951	642.951	642.951	276.633	939.401	939.401	939.401	939.401	939.401	939.401	939.401	939.401	939.401
276.471	681.451	681.451	681.451	681.451	681.451	681.451	681.451	681.451	681.451	681.451	276.533	989.451	989.451	989.451	989.451	989.451	989.451	989.451	989.451	989.451
276.371	600.601	600.601	600.601	600.601	600.601	600.601	600.601	600.601	600.601	600.601	276.433	993.301	993.301	993.301	993.301	993.301	993.301	993.301	993.301	993.301
276.271	646.801	646.801	646.801	646.801	646.801	646.801	646.801	646.801	646.801	646.801	276.333	1101.1	1101.1	1101.1	1101.1	1101.1	1101.1	1101.1	1101.1	1101.1
276.171	608.301	608.301	608.301	608.301	608.301	608.301	608.301	608.301	608.301	608.301	276.233	1039.5	1039.5	1039.5	1039.5	1039.5	1039.5	1039.5	1039.5	1039.5
276.071	639.101	639.101	639.101	639.101	639.101	639.101	639.101	639.101	639.101	639.101	276.133	958.651	958.651	958.651	958.651	958.651	958.651	958.651	958.651	958.651
--	--	--	--	--	--	--	--	--	--	--	--	--	--	--	--	--	--	--	--

## Sheet: Fig.2f
Ti3C2/PDA O1s									Ti3C2
binding energy	measured	TiO2	Ti-Ox	Ti-(OH)x	H2O	C=O/C-O/C-O-Ti	Baseline	simulation	binding energy	measured	TiO2	Ti-Ox	Ti-(OH)x	H2O	C=O/C-O	Baseline	simulation
543	4733.44	4733.44	4733.44	4733.44	4733.44	4733.44	4733.44	4733.44	543	6748.49	6748.49	6748.49	6748.49	6748.49	6748.49	6748.49	6748.49
542.9	4947.95	4947.95	4947.95	4947.95	4947.95	4947.95	4947.95	4947.95	542.9	6495.29	6495.29	6495.29	6495.29	6495.29	6495.29	6495.29	6495.29
542.8	4895.2	4895.2	4895.2	4895.2	4895.2	4895.2	4895.2	4895.2	542.8	6621.89	6621.89	6621.89	6621.89	6621.89	6621.89	6621.89	6621.89
542.7	4860.04	4860.04	4860.04	4860.04	4860.04	4860.04	4860.04	4860.04	542.7	6618.37	6618.37	6618.37	6618.37	6618.37	6618.37	6618.37	6618.37
542.6	4870.59	4870.59	4870.59	4870.59	4870.59	4870.59	4870.59	4870.59	542.6	6653.54	6653.54	6653.54	6653.54	6653.54	6653.54	6653.54	6653.54
542.5	4824.87	4824.87	4824.87	4824.87	4824.87	4824.87	4824.87	4824.87	542.5	6713.32	6713.32	6713.32	6713.32	6713.32	6713.32	6713.32	6713.32
542.4	4993.67	4993.67	4993.67	4993.67	4993.67	4993.67	4993.67	4993.67	542.4	6322.97	6322.97	6322.97	6322.97	6322.97	6322.97	6322.97	6322.97
542.3	4874.1	4874.1	4874.1	4874.1	4874.1	4874.1	4874.1	4874.1	542.3	6410.89	6410.89	6410.89	6410.89	6410.89	6410.89	6410.89	6410.89
542.2	4983.12	4983.12	4983.12	4983.12	4983.12	4983.12	4983.12	4983.12	542.2	6516.39	6516.39	6516.39	6516.39	6516.39	6516.39	6516.39	6516.39
542.1	4849.49	4849.49	4849.49	4849.49	4849.49	4849.49	4849.49	4849.49	542.1	6512.87	6512.87	6512.87	6512.87	6512.87	6512.87	6512.87	6512.87
542	4849.49	4849.49	4849.49	4849.49	4849.49	4849.49	4849.49	4849.49	542	6439.02	6439.02	6439.02	6439.02	6439.02	6439.02	6439.02	6439.02
541.9	4835.42	4835.42	4835.42	4835.42	4835.42	4835.42	4835.42	4835.42	541.9	6407.37	6407.37	6407.37	6407.37	6407.37	6407.37	6407.37	6407.37
541.8	4930.37	4930.37	4930.37	4930.37	4930.37	4930.37	4930.37	4930.37	541.8	6446.05	6446.05	6446.05	6446.05	6446.05	6446.05	6446.05	6446.05
541.7	4754.54	4754.54	4754.54	4754.54	4754.54	4754.54	4754.54	4754.54	541.7	6449.57	6449.57	6449.57	6449.57	6449.57	6449.57	6449.57	6449.57
541.6	4828.39	4828.39	4828.39	4828.39	4828.39	4828.39	4828.39	4828.39	541.6	6220.99	6220.99	6220.99	6220.99	6220.99	6220.99	6220.99	6220.99
541.5	4972.57	4972.57	4972.57	4972.57	4972.57	4972.57	4972.57	4972.57	541.5	6315.94	6315.94	6315.94	6315.94	6315.94	6315.94	6315.94	6315.94
541.4	4824.87	4824.87	4824.87	4824.87	4824.87	4824.87	4824.87	4824.87	541.4	6379.24	6379.24	6379.24	6379.24	6379.24	6379.24	6379.24	6379.24
541.3	4831.9	4831.9	4831.9	4831.9	4831.9	4831.9	4831.9	4831.9	541.3	6498.8	6498.8	6498.8	6498.8	6498.8	6498.8	6498.8	6498.8
541.2	4954.99	4954.99	4954.99	4954.99	4954.99	4954.99	4954.99	4954.99	541.2	6488.25	6488.25	6488.25	6488.25	6488.25	6488.25	6488.25	6488.25
541.1	4620.9	4620.9	4620.9	4620.9	4620.9	4620.9	4620.9	4620.9	541.1	6523.42	6523.42	6523.42	6523.42	6523.42	6523.42	6523.42	6523.42
541	4796.74	4796.74	4796.74	4796.74	4796.74	4796.74	4796.74	4796.74	541	6354.62	6354.62	6354.62	6354.62	6354.62	6354.62	6354.62	6354.62
540.9	4916.3	4916.3	4916.3	4916.3	4916.3	4916.3	4916.3	4916.3	540.9	6460.12	6460.12	6460.12	6460.12	6460.12	6460.12	6460.12	6460.12
540.8	4856.52	4856.52	4856.52	4856.52	4856.52	4856.52	4856.52	4856.52	540.8	6386.27	6386.27	6386.27	6386.27	6386.27	6386.27	6386.27	6386.27
540.7	4743.99	4743.99	4743.99	4743.99	4743.99	4743.99	4743.99	4743.99	540.7	6326.49	6326.49	6326.49	6326.49	6326.49	6326.49	6326.49	6326.49
540.6	4814.32	4814.32	4814.32	4814.32	4814.32	4814.32	4814.32	4814.32	540.6	6583.2	6583.2	6583.2	6583.2	6583.2	6583.2	6583.2	6583.2
540.5	4888.17	4888.17	4888.17	4888.17	4888.17	4888.17	4888.17	4888.17	540.5	6548.04	6548.04	6548.04	6548.04	6548.04	6548.04	6548.04	6548.04
540.4	4779.15	4779.15	4779.15	4779.15	4779.15	4779.15	4779.15	4779.15	540.4	6161.2	6161.2	6161.2	6161.2	6161.2	6161.2	6161.2	6161.2
540.3	4842.45	4842.45	4842.45	4842.45	4842.45	4842.45	4842.45	4842.45	540.3	6502.32	6502.32	6502.32	6502.32	6502.32	6502.32	6502.32	6502.32
540.2	4733.44	4733.44	4733.44	4733.44	4733.44	4733.44	4733.44	4733.44	540.2	6333.52	6333.52	6333.52	6333.52	6333.52	6333.52	6333.52	6333.52
540.1	4793.22	4793.22	4793.22	4793.22	4793.22	4793.22	4793.22	4793.22	540.1	6161.2	6161.2	6161.2	6161.2	6161.2	6161.2	6161.2	6161.2
540	4793.22	4793.22	4793.22	4793.22	4793.22	4793.22	4793.22	4793.22	540	6161.2	6161.2	6161.2	6161.2	6161.2	6161.2	6161.2	6161.2
539.9	4751.02	4751.02	4751.02	4751.02	4751.02	4751.02	4751.02	4751.02	539.9	6161.2	6161.2	6161.2	6161.2	6161.2	6161.2	6161.2	6161.2
539.8	4845.97	4845.97	4845.97	4845.97	4845.97	4845.97	4845.97	4845.97	539.8	6210.44	6210.44	6210.44	6210.44	6210.44	6210.44	6210.44	6210.44
539.7	4719.37	4719.37	4719.37	4719.37	4719.37	4719.37	4719.37	4719.37	539.7	6242.09	6242.09	6242.09	6242.09	6242.09	6242.09	6242.09	6242.09
539.6	4518.92	4518.92	4518.92	4518.92	4518.92	4518.92	4518.92	4518.92	539.6	6090.87	6090.87	6090.87	6090.87	6090.87	6090.87	6090.87	6090.87
539.5	4726.4	4726.4	4726.4	4726.4	4726.4	4726.4	4726.4	4726.4	539.5	6073.29	6073.29	6073.29	6073.29	6073.29	6073.29	6073.29	6073.29
539.4	4814.32	4814.32	4814.32	4814.32	4814.32	4814.32	4814.32	4814.32	539.4	6273.74	6273.74	6273.74	6273.74	6273.74	6273.74	6273.74	6273.74
539.3	4575.19	4575.19	4575.19	4575.19	4575.19	4575.19	4575.19	4575.19	539.3	6083.84	6083.84	6083.84	6083.84	6083.84	6083.84	6083.84	6083.84
539.2	4828.39	4828.39	4828.39	4828.39	4828.39	4828.39	4828.39	4828.39	539.2	6157.69	6157.69	6157.69	6157.69	6157.69	6157.69	6157.69	6157.69
539.1	4610.35	4610.35	4610.35	4610.35	4610.35	4610.35	4610.35	4610.35	539.1	6196.37	6196.37	6196.37	6196.37	6196.37	6196.37	6196.37	6196.37
539	4765.09	4765.09	4765.09	4765.09	4765.09	4765.09	4765.09	4765.09	539	6467.15	6467.15	6467.15	6467.15	6467.15	6467.15	6467.15	6467.15
538.9	4796.74	4796.74	4796.74	4796.74	4796.74	4796.74	4796.74	4796.74	538.9	6259.67	6259.67	6259.67	6259.67	6259.67	6259.67	6259.67	6259.67
538.8	4705.3	4705.3	4705.3	4705.3	4705.3	4705.3	4705.3	4705.3	538.8	6280.77	6280.77	6280.77	6280.77	6280.77	6280.77	6280.77	6280.77
538.7	4557.6	4557.6	4557.6	4557.6	4557.6	4557.6	4557.6	4557.6	538.7	6280.77	6280.77	6280.77	6280.77	6280.77	6280.77	6280.77	6280.77
538.6	4663.1	4663.1	4663.1	4663.1	4663.1	4663.1	4663.1	4663.1	538.6	6319.45	6319.45	6319.45	6319.45	6319.45	6319.45	6319.45	6319.45
538.5	4715.85	4715.85	4715.85	4715.85	4715.85	4715.85	4715.85	4715.85	538.5	6242.09	6242.09	6242.09	6242.09	6242.09	6242.09	6242.09	6242.09
538.4	4874.1	4874.1	4874.1	4874.1	4874.1	4874.1	4874.1	4874.1	538.4	6403.85	6403.85	6403.85	6403.85	6403.85	6403.85	6403.85	6403.85
538.3	4800.25	4800.25	4800.25	4800.25	4800.25	4800.25	4800.25	4800.25	538.3	6330	6330	6330	6330	6330	6330	6330	6330
538.2	4761.57	4761.57	4761.57	4761.57	4761.57	4761.57	4761.57	4761.57	538.2	6189.34	6189.34	6189.34	6189.34	6189.34	6189.34	6189.34	6189.34
538.1	4736.95	4736.95	4736.95	4736.95	4736.95	4736.95	4736.95	4736.95	538.1	6048.67	6048.67	6048.67	6048.67	6048.67	6048.67	6048.67	6048.67
538	4589.25	4589.25	4589.25	4589.25	4589.25	4589.25	4589.25	4589.25	538	6154.17	6154.17	6154.17	6154.17	6154.17	6154.17	6154.17	6154.17
537.9	4754.54	4583.09	4583.09	4583.09	4583.09	4583.09	4583.09	4583.09	537.9	6097.9	6097.9	6097.9	6097.9	6097.9	6097.9	6097.9	6097.9
537.8	4796.74	4576.92	4576.92	4576.92	4576.92	4576.92	4576.92	4576.92	537.8	6119	6094.67	6094.67	6094.67	6094.67	6094.67	6094.67	6094.67
537.7	4589.25	4570.74	4570.74	4570.74	4570.74	4570.74	4570.74	4570.74	537.7	6178.79	6091.43	6091.43	6091.43	6091.43	6091.43	6091.43	6091.43
537.6	4845.97	4564.54	4564.54	4564.54	4564.54	4564.54	4564.54	4564.54	537.6	6235.05	6088.17	6088.17	6088.17	6088.17	6088.17	6088.17	6088.17
537.5	4722.89	4558.33	4558.33	4558.33	4558.33	4558.33	4558.33	4558.33	537.5	6294.84	6084.91	6084.91	6084.91	6084.91	6084.91	6084.91	6084.91
537.4	4543.54	4543.54	4543.54	4543.54	4543.54	4543.54	4543.54	4543.54	537.4	6185.82	6081.64	6081.64	6081.64	6081.64	6081.64	6081.64	6081.64
537.3	4596.29	4537.43	4537.43	4537.43	4537.44	4537.43	4537.43	4537.44	537.3	6136.59	6078.36	6078.36	6078.36	6078.37	6078.36	6078.36	6078.37
537.2	4726.4	4531.32	4531.32	4531.32	4531.32	4531.32	4531.32	4531.32	537.2	6133.07	6075.08	6075.08	6075.08	6075.08	6075.08	6075.08	6075.08
537.1	4631.45	4525.19	4525.19	4525.19	4525.2	4525.19	4525.19	4525.2	537.1	6263.19	6071.78	6071.78	6071.78	6071.78	6071.78	6071.78	6071.78
537	4620.9	4519.05	4519.05	4519.05	4519.07	4519.05	4519.05	4519.07	537	6270.22	6068.48	6068.48	6068.48	6068.49	6068.48	6068.48	6068.49
536.9	4751.02	4512.89	4512.89	4512.89	4512.94	4512.89	4512.89	4512.94	536.9	6347.59	6065.17	6065.17	6065.17	6065.19	6065.17	6065.17	6065.19
536.8	4729.92	4506.73	4506.73	4506.73	4506.81	4506.73	4506.73	4506.81	536.8	6354.62	6061.85	6061.85	6061.85	6061.89	6061.85	6061.85	6061.89
536.7	4504.85	4500.56	4500.56	4500.56	4500.7	4500.56	4500.56	4500.7	536.7	6263.19	6058.53	6058.53	6058.53	6058.61	6058.53	6058.53	6058.61
536.6	4511.89	4494.38	4494.38	4494.38	4494.63	4494.38	4494.38	4494.63	536.6	6076.8	6055.21	6055.21	6055.21	6055.36	6055.21	6055.21	6055.36
536.5	4448.59	4448.59	4448.59	4448.59	4449.02	4448.59	4448.59	4449.02	536.5	6224.5	6051.87	6051.87	6051.87	6052.18	6051.87	6051.87	6052.18
536.4	4606.84	4443.1	4443.1	4443.1	4443.85	4443.1	4443.1	4443.85	536.4	5886.9	5886.9	5886.9	5886.9	5887.48	5886.9	5886.9	5887.48
536.3	4617.39	4437.6	4437.6	4437.6	4438.86	4437.6	4437.6	4438.86	536.3	6062.74	5886.46	5886.46	5886.46	5887.54	5886.46	5886.46	5887.54
536.2	4620.9	4432.09	4432.09	4432.09	4434.18	4432.09	4432.09	4434.18	536.2	6224.5	5886.02	5886.02	5886.02	5887.98	5886.02	5886.02	5887.98
536.1	4518.92	4426.58	4426.58	4426.58	4429.98	4426.58	4426.58	4429.98	536.1	6389.79	5885.57	5885.57	5885.57	5889.06	5885.57	5885.57	5889.06
536	4578.7	4421.05	4421.05	4421.05	4426.48	4421.05	4421.05	4426.48	536	6228.02	5885.13	5885.13	5885.13	5891.16	5885.13	5885.13	5891.17
535.9	4775.64	4415.51	4415.51	4415.52	4424.02	4415.51	4415.51	4424.03	535.9	6189.34	5884.68	5884.68	5884.68	5894.9	5884.68	5884.68	5894.91
535.8	4831.9	4409.98	4409.98	4410	4423.05	4409.98	4409.98	4423.07	535.8	6203.4	5884.23	5884.23	5884.24	5901.08	5884.23	5884.23	5901.09
535.7	4814.32	4404.43	4404.43	4404.47	4424.21	4404.43	4404.43	4424.25	535.7	6224.5	5883.79	5883.79	5883.81	5910.86	5883.79	5883.79	5910.88
535.6	4508.37	4398.89	4398.89	4398.97	4428.28	4398.89	4398.89	4428.36	535.6	6294.84	5883.34	5883.34	5883.38	5925.91	5883.34	5883.34	5925.96
535.5	4557.6	4393.34	4393.34	4393.48	4436.2	4393.34	4393.34	4436.34	535.5	6435.5	5882.89	5882.89	5882.98	5948.05	5882.89	5882.89	5948.15
535.4	4673.65	4387.78	4387.78	4388.04	4449.09	4387.78	4387.78	4449.35	535.4	6410.89	5882.44	5882.44	5882.63	5979.55	5882.44	5882.44	5979.74
535.3	4775.64	4382.22	4382.22	4382.69	4468.25	4382.22	4382.22	4468.73	535.3	6379.24	5881.99	5881.99	5882.37	6023.19	5881.99	5881.99	6023.57
535.2	4610.35	4376.65	4376.65	4377.49	4495.05	4376.66	4376.65	4495.89	535.2	6242.09	5881.54	5881.54	5882.28	6081.28	5881.54	5881.54	6082.02
535.1	4656.07	4371.08	4371.08	4372.54	4530.93	4371.09	4371.08	4532.39	535.1	6171.75	5881.09	5881.09	5882.49	6155.62	5881.09	5881.09	6157.02
535	4649.04	4365.51	4365.51	4368	4576.98	4365.52	4365.51	4579.48	535	6484.74	5880.64	5880.64	5883.23	6247.13	5880.64	5880.64	6249.72
534.9	4786.19	4359.93	4359.93	4364.12	4633.71	4359.96	4359.93	4637.92	534.9	6519.9	5880.19	5880.19	5884.89	6354.63	5880.2	5880.19	6359.33
534.8	4652.55	4354.36	4354.36	4361.3	4700.95	4354.4	4354.36	4707.94	534.8	6523.42	5879.74	5879.74	5888.03	6473.92	5879.75	5879.74	6482.21
534.7	4751.02	4348.78	4348.78	4360.07	4777.46	4348.86	4348.78	4788.83	534.7	6400.34	5879.3	5879.3	5893.54	6597.99	5879.31	5879.3	6612.25
534.6	4888.17	4343.2	4343.2	4361.22	4860.63	4343.36	4343.2	4878.81	534.6	6583.2	5878.85	5878.85	5902.81	6716.49	5878.87	5878.85	6740.47
534.5	4930.37	4337.62	4337.62	4365.86	4946.36	4337.91	4337.62	4974.89	534.5	6737.94	5878.4	5878.4	5917.72	6817.34	5878.45	5878.4	6856.72
534.4	5011.25	4332.05	4332.06	4375.48	5028.96	4332.57	4332.05	5072.91	534.4	6984.1	5877.95	5877.95	5940.81	6888.69	5878.06	5877.95	6951.66
534.3	5253.9	4326.49	4326.5	4392.15	5101.99	4327.41	4326.49	5168.57	534.3	6787.17	5877.51	5877.51	5975.55	6920.24	5877.73	5877.51	7018.52
534.2	5197.64	4320.94	4320.95	4418.53	5158.8	4322.53	4320.94	5257.99	534.2	6941.9	5877.06	5877.06	6026.38	6907.97	5877.51	5877.06	7057.74
534.1	5208.19	4315.4	4315.43	4457.71	5193.54	4318.13	4315.4	5338.6	534.1	7079.05	5876.62	5876.62	6097.95	6853.83	5877.5	5876.62	7076.04
534	5510.62	4309.88	4309.94	4513.47	5202.14	4314.45	4309.88	5410.35	534	6970.04	5876.18	5876.18	6195.46	6764.75	5877.86	5876.18	7085.71
533.9	5426.22	4304.38	4304.48	4590.07	5182.51	4311.91	4304.38	5475.84	533.9	7268.95	5875.74	5875.74	6324.72	6651.95	5878.85	5875.74	7104.05
533.8	5531.72	4298.9	4299.09	4692.03	5136.75	4311.07	4298.9	5542.26	533.8	7268.95	5875.3	5875.31	6488.45	6528.2	5880.95	5875.3	7147
533.7	5837.67	4293.43	4293.8	4824.23	5068.93	4312.75	4293.43	5619.41	533.7	7469.4	5874.87	5874.88	6687.33	6404.61	5884.85	5874.87	7227.07
533.6	6270.22	4288	4288.68	4990.19	4984.91	4318.13	4288	5717.9	533.6	7603.04	5874.44	5874.47	6918.19	6290.11	5891.62	5874.44	7351.08
533.5	5971.3	4282.61	4283.81	5191.7	4891.35	4328.85	4282.61	5847.87	533.5	7360.39	5874.01	5874.08	7170.83	6189.92	5902.9	5874.01	7515.69
533.4	6164.72	4277.25	4279.37	5428.15	4794.69	4346.89	4277.25	6017.34	533.4	7891.41	5873.58	5873.73	7428.8	6106.41	5921.07	5873.58	7709.25
533.3	6558.59	4271.94	4275.61	5695.39	4700.62	4374.87	4271.94	6230.68	533.3	8127.02	5873.16	5873.45	7669.75	6040.02	5949.17	5873.16	7912.91
533.2	6790.69	4266.67	4272.91	5984.83	4613.26	4415.96	4266.66	6486.97	533.2	8081.31	5872.75	5873.33	7867.3	5989.1	5991.26	5872.75	8102.74
533.1	7029.82	4261.45	4271.87	6282.79	4535.22	4473.9	4261.45	6779.44	533.1	8119.99	5872.33	5873.47	7997.89	5951.25	6053.07	5872.33	8258.67
533	7603.04	4256.31	4273.36	6570.43	4467.76	4553.07	4256.29	7095.75	533	8151.64	5871.93	5874.09	8044.16	5924.09	6140.15	5871.93	8366.72
532.9	7726.12	4251.24	4278.64	6826.29	4411.06	4658.1	4251.21	7420.5	532.9	8221.97	5871.53	5875.55	7997.08	5905.19	6258.88	5871.53	8422.12
532.8	8007.46	4246.26	4289.63	7028.35	4364.6	4792.79	4246.21	7736.81	532.8	8281.76	5871.13	5878.41	7865.68	5892.29	6416.02	5871.13	8439.02
532.7	7975.81	4241.39	4308.82	7157.18	4327.32	4960.28	4241.29	8029.84	532.7	8549.02	5870.74	5883.64	7667.33	5883.69	6615.75	5870.74	8438.21
532.6	7937.12	4236.64	4339.51	7199.24	4297.76	5161.98	4236.45	8289.34	532.6	8566.61	5870.37	5892.65	7425.56	5878.12	6858.66	5870.35	8443.95
532.5	8440.01	4232.05	4386.06	7147.59	4274.55	5396.64	4231.7	8510.1	532.5	8566.61	5870	5907.5	7166.79	5874.51	7140.71	5869.97	8479.63
532.4	8928.82	4227.68	4453.96	7009.19	4256.43	5659.56	4227.04	8698.65	532.4	8580.67	5869.67	5931.3	6913.35	5872.18	7450.36	5869.6	8558.47
532.3	8935.86	4223.62	4549.84	6797.58	4242.27	5940.92	4222.49	8864.26	532.3	8689.69	5869.38	5968.33	6681.69	5870.67	7767.21	5869.23	8680.36
532.2	9378.96	4220.02	4682.32	6532.18	4231.13	6226.12	4218.05	9019.57	532.2	8770.57	5869.17	6023.86	6482.02	5869.65	8064.5	5868.87	8833.72
532.1	9062.46	4217.11	4859.47	6235.07	4222.23	6496.74	4213.73	9175.7	532.1	9185.54	5869.13	6104.76	6317.5	5868.93	8309.23	5868.51	8995.49
532	9132.79	4215.22	5089.85	5927.68	4214.95	6731.89	4209.52	9341.52	532	9136.31	5869.39	6219.86	6187.45	5868.38	8472.51	5868.17	9144.92
531.9	9713.04	4214.87	5381.28	5628.88	4208.82	6910.74	4205.42	9522.9	531.9	9185.54	5870.2	6377.14	6089.16	5867.94	8532.79	5867.83	9265.9
531.8	10012	4216.83	5739.39	5352.35	4203.55	7014.34	4201.46	9720.63	531.8	9174.99	5871.98	6584.78	6016.82	5867.55	8479.64	5867.5	9350.78
531.7	10022.5	4222.16	6166.05	5106.71	4198.88	7032.14	4197.62	9935.46	531.7	9284.01	5875.42	6850.29	5965.22	5867.2	8321.44	5867.17	9410.88
531.6	10402.3	4232.38	6657.95	4896.11	4194.67	6962.49	4193.93	10167.9	531.6	9347.31	5881.66	7174.56	5929.71	5866.87	8080.35	5866.86	9465.73
531.5	10170.2	4249.52	7201.32	4721.17	4190.81	6812.25	4190.37	10413.6	531.5	9786.89	5892.61	7552.01	5905.87	5866.55	7785.35	5866.55	9536.2
531.4	10905.2	4276.57	7774.58	4580.1	4187.21	6595.93	4186.96	10666.6	531.4	9878.32	5910.9	7968.3	5890.21	5866.25	7468.12	5866.25	9638.79
531.3	10986.1	4316.93	8346.97	4469.4	4183.85	6333.05	4183.71	10915.4	531.3	9917.01	5940.46	8397	5880.2	5865.96	7156.77	5865.96	9776.56
531.2	11088.1	4374.94	8880.07	4384.2	4180.69	6044.82	4180.61	11142.3	531.2	9874.81	5987.35	8801.9	5873.97	5865.68	6871.35	5865.68	9937.52
531.1	11302.6	4455.8	9330.79	4319.98	4177.72	5752.07	4177.68	11325.7	531.1	9871.29	6059.13	9141.15	5870.1	5865.41	6625.17	5865.41	10099.3
531	11365.9	4565.37	9656.2	4272.5	4174.93	5471.23	4174.91	11440.6	531	10219.4	6165.53	9371.04	5867.74	5865.15	6422.14	5865.15	10231
530.9	11256.9	4710.03	9825.7	4237.98	4172.33	5214.12	4172.32	11470.9	530.9	10089.3	6319.29	9463.22	5866.3	5864.9	6261.48	5864.9	10315.6
530.8	11186.5	4896.62	9821.79	4213.31	4169.89	4987.95	4169.89	11410	530.8	10412.9	6535.04	9404.91	5865.4	5864.66	6139.61	5864.66	10351
530.7	11249.8	5129.51	9644.64	4195.86	4167.63	4795.88	4167.62	11263	530.7	10465.6	6826.49	9201.4	5864.81	5864.43	6050.15	5864.43	10349.6
530.6	10789.1	5411.55	9312.07	4183.55	4165.53	4638.38	4165.53	11049	530.6	10441	7206.85	8882.69	5864.4	5864.21	5986.33	5864.21	10347.6
530.5	10884.1	5742.07	8855.32	4174.88	4163.58	4512.28	4163.58	10793.8	530.5	10324.9	7687.02	8488.62	5864.1	5864	5942.26	5864	10390
530.4	10521.9	6115.54	8316.24	4168.75	4161.8	4413.85	4161.8	10529	530.4	10627.4	8264.11	8061.22	5863.85	5863.81	5912.83	5863.81	10510.6
530.3	10180.8	6520.4	7738.61	4164.36	4160.17	4338.82	4160.17	10281.7	530.3	10972	8924.52	7639.17	5863.64	5863.62	5893.54	5863.62	10730
530.2	9885.36	6937.58	7160.72	4161.17	4158.68	4282.88	4158.68	10066.3	530.2	10975.5	9638.2	7250.68	5863.46	5863.45	5881.22	5863.45	11043.2
530.1	9976.79	7341.47	6613.19	4158.78	4157.33	4242.09	4157.33	9883.54	530.1	11355.3	10354	6912.99	5863.29	5863.29	5873.64	5863.29	11414.1
530	9618.09	7702.6	6117.4	4156.94	4156.11	4213	4156.11	9721.61	530	11379.9	11007.4	6634.73	5863.14	5863.14	5869.01	5863.14	11784.9
529.9	9484.46	7990.46	5686.57	4155.49	4155.02	4192.5	4155.02	9559.96	529.9	11794.9	11525.5	6413.95	5863.01	5863.01	5866.25	5863.01	12079.7
529.8	9431.71	8178	5324.68	4154.32	4154.06	4178.3	4154.06	9373.11	529.8	12213.4	11840.8	6245.27	5862.89	5862.89	5864.64	5862.89	12224.9
529.7	9041.36	8244.7	5029.39	4153.36	4153.22	4168.61	4153.22	9136.4	529.7	12301.3	11913.7	6121.59	5862.78	5862.78	5863.71	5862.78	12173.4
529.6	8999.16	8183.38	4795.04	4152.58	4152.5	4162.08	4152.5	8835.57	529.6	12280.2	11733.4	6033.38	5862.69	5862.69	5863.17	5862.69	11904.6
529.5	8693.21	8001.81	4613.77	4151.94	4151.9	4157.77	4151.9	8469.59	529.5	11837.1	11320.2	5972.22	5862.62	5862.62	5862.86	5862.62	11430
529.4	8112.96	7718.28	4476.94	4151.42	4151.4	4154.94	4151.4	8047.38	529.4	10746.9	10734.7	5931.23	5862.56	5862.56	5862.68	5862.56	10803.5
529.3	7367.42	7359.37	4376.51	4151	4150.99	4153.09	4150.99	7586.99	529.3	10191.3	10045.8	5904.56	5862.51	5862.51	5862.57	5862.51	10087.9
529.2	6752	6955.47	4304.05	4150.67	4150.66	4151.88	4150.66	7110.08	529.2	9280.49	9323.27	5887.55	5862.48	5862.48	5862.5	5862.48	9348.37
529.1	6382.75	6536.48	4252.79	4150.4	4150.4	4151.09	4150.4	6639.57	529.1	8404.84	8627.63	5877.02	5862.45	5862.45	5862.46	5862.45	8642.2
529	5999.44	6128.58	4217.27	4150.18	4150.18	4150.57	4150.18	6196.05	529	7782.39	7999.88	5870.73	5862.43	5862.43	5862.43	5862.43	8008.18
528.9	5398.09	5750.74	4193.15	4150.01	4150.01	4150.23	4150.01	5794.09	528.9	7174	7464.09	5867.01	5862.41	5862.41	5862.41	5862.41	7468.69
528.8	5187.09	5415.09	4177.09	4149.87	4149.87	4149.99	4149.87	5442.42	528.8	6667.6	7028.47	5864.88	5862.4	5862.4	5862.4	5862.4	7030.96
528.7	4958.5	5127.58	4166.68	4149.76	4149.76	4149.82	4149.76	5144.57	528.7	6569.14	6687.27	5863.7	5862.39	5862.39	5862.39	5862.39	6688.59
528.6	4775.64	4889.18	4160	4149.66	4149.66	4149.69	4149.66	4899.54	528.6	6533.97	6429.74	5863.05	5862.38	5862.38	5862.38	5862.38	6430.42
528.5	4543.54	4698	4155.77	4149.58	4149.58	4149.59	4149.58	4704.21	528.5	6421.44	6243.32	5862.71	5862.37	5862.37	5862.37	5862.37	6243.66
528.4	4518.92	4548.23	4153.15	4149.5	4149.5	4149.51	4149.5	4551.88	528.4	6224.5	6111.43	5862.53	5862.36	5862.36	5862.36	5862.36	6111.6
528.3	4420.45	4433.7	4151.54	4149.44	4149.44	4149.44	4149.44	4435.81	528.3	6256.15	6020.9	5862.43	5862.35	5862.35	5862.35	5862.35	6020.98
528.2	4540.02	4348.15	4150.57	4149.38	4149.38	4149.38	4149.38	4349.35	528.2	6009.99	5960.98	5862.38	5862.35	5862.35	5862.35	5862.35	5961.02
528.1	4343.09	4285.69	4150	4149.33	4149.33	4149.33	4149.33	4286.35	528.1	6062.74	5922.22	5862.36	5862.34	5862.34	5862.34	5862.34	5922.24
528	4416.94	4241.07	4149.65	4149.29	4149.29	4149.29	4149.29	4241.43	528	6048.67	5897.74	5862.35	5862.34	5862.34	5862.34	5862.34	5897.75
527.9	4209.45	4210.06	4149.45	4149.25	4149.25	4149.25	4149.25	4210.26	527.9	6059.22	5882.76	5862.34	5862.33	5862.33	5862.33	5862.33	5882.77
527.8	4381.77	4188.77	4149.32	4149.22	4149.22	4149.22	4149.22	4188.87	527.8	5697	5873.87	5862.33	5862.33	5862.33	5862.33	5862.33	5873.87
527.7	4314.95	4174.44	4149.24	4149.18	4149.18	4149.18	4149.18	4174.49	527.7	5999.44	5868.67	5862.33	5862.33	5862.33	5862.33	5862.33	5868.67
527.6	4279.79	4164.98	4149.18	4149.16	4149.16	4149.16	4149.16	4165.01	527.6	5848.22	5865.72	5862.32	5862.32	5862.32	5862.32	5862.32	5865.72
527.5	4314.95	4158.86	4149.15	4149.13	4149.13	4149.13	4149.13	4158.88	527.5	5988.89	5864.1	5862.32	5862.32	5862.32	5862.32	5862.32	5864.1
527.4	4336.05	4154.99	4149.12	4149.11	4149.11	4149.11	4149.11	4155	527.4	5992.4	5863.23	5862.32	5862.32	5862.32	5862.32	5862.32	5863.23
527.3	4279.79	4152.6	4149.1	4149.1	4149.1	4149.1	4149.1	4152.6	527.3	5981.85	5862.77	5862.31	5862.31	5862.31	5862.31	5862.31	5862.77
527.2	4241.1	4151.13	4149.09	4149.09	4149.09	4149.09	4149.09	4151.13	527.2	6062.74	5862.53	5862.31	5862.31	5862.31	5862.31	5862.31	5862.53
527.1	4142.64	4150.25	4149.08	4149.08	4149.08	4149.08	4149.08	4150.25	527.1	5802.5	5862.41	5862.31	5862.31	5862.31	5862.31	5862.31	5862.41
527	4234.07	4149.73	4149.07	4149.07	4149.07	4149.07	4149.07	4149.73	527	5900.97	5862.36	5862.31	5862.31	5862.31	5862.31	5862.31	5862.36
526.9	4146.15	4149.42	4149.06	4149.06	4149.06	4149.06	4149.06	4149.42	526.9	5908	5862.33	5862.3	5862.3	5862.3	5862.3	5862.3	5862.33
526.8	4100.44	4149.25	4149.05	4149.05	4149.05	4149.05	4149.05	4149.25	526.8	5630.19	5862.31	5862.3	5862.3	5862.3	5862.3	5862.3	5862.31
526.7	3984.39	4149.15	4149.04	4149.04	4149.04	4149.04	4149.04	4149.15	526.7	5946.69	5862.31	5862.3	5862.3	5862.3	5862.3	5862.3	5862.31
526.6	4237.59	4149.09	4149.03	4149.03	4149.03	4149.03	4149.03	4149.09	526.6	5767.34	5862.3	5862.3	5862.3	5862.3	5862.3	5862.3	5862.3
526.5	4103.95	4149.06	4149.03	4149.03	4149.03	4149.03	4149.03	4149.06	526.5	5820.09	5862.3	5862.3	5862.3	5862.3	5862.3	5862.3	5862.3
526.4	4068.79	4149.04	4149.02	4149.02	4149.02	4149.02	4149.02	4149.04	526.4	5932.62	5862.3	5862.3	5862.3	5862.3	5862.3	5862.3	5862.3
526.3	4128.57	4149.02	4149.02	4149.02	4149.02	4149.02	4149.02	4149.02	526.3	5865.8	5862.29	5862.29	5862.29	5862.29	5862.29	5862.29	5862.29
526.2	3959.77	4149.01	4149.01	4149.01	4149.01	4149.01	4149.01	4149.01	526.2	6147.14	5862.29	5862.29	5862.29	5862.29	5862.29	5862.29	5862.29
526.1	4128.57	4149	4149	4149	4149	4149	4149	4149	526.1	5964.27	5862.29	5862.29	5862.29	5862.29	5862.29	5862.29	5862.29
526	4209.45	4149	4149	4149	4149	4149	4149	4149	526	5806.02	5862.29	5862.29	5862.29	5862.29	5862.29	5862.29	5862.29
525.9	4258.69	4148.99	4148.99	4148.99	4148.99	4148.99	4148.99	4148.99	525.9	5682.94	5862.29	5862.29	5862.29	5862.29	5862.29	5862.29	5862.29
525.8	4012.52	4148.99	4148.99	4148.99	4148.99	4148.99	4148.99	4148.99	525.8	5806.02	5862.29	5862.29	5862.29	5862.29	5862.29	5862.29	5862.29
525.7	4132.09	4148.99	4148.99	4148.99	4148.99	4148.99	4148.99	4148.99	525.7	5753.27	5862.29	5862.29	5862.29	5862.29	5862.29	5862.29	5862.29
525.6	3857.79	4148.99	4148.99	4148.99	4148.99	4148.99	4148.99	4148.99	525.6	5844.7	5862.29	5862.29	5862.29	5862.29	5862.29	5862.29	5862.29
525.5	3973.84	4148.98	4148.98	4148.98	4148.98	4148.98	4148.98	4148.98	525.5	5770.85	5862.29	5862.29	5862.29	5862.29	5862.29	5862.29	5862.29
525.4	4191.87	4148.98	4148.98	4148.98	4148.98	4148.98	4148.98	4148.98	525.4	5834.15	5862.29	5862.29	5862.29	5862.29	5862.29	5862.29	5862.29
525.3	4128.57	4148.98	4148.98	4148.98	4148.98	4148.98	4148.98	4148.98	525.3	5725.14	5862.29	5862.29	5862.29	5862.29	5862.29	5862.29	5862.29
525.2	4079.34	4148.98	4148.98	4148.98	4148.98	4148.98	4148.98	4148.98	525.2	5658.32	5862.29	5862.29	5862.29	5862.29	5862.29	5862.29	5862.29
525.1	4191.87	4148.98	4148.98	4148.98	4148.98	4148.98	4148.98	4148.98	525.1	5700.52	5862.29	5862.29	5862.29	5862.29	5862.29	5862.29	5862.29
525	4096.92	4148.98	4148.98	4148.98	4148.98	4148.98	4148.98	4148.98	525	6066.25	5862.29	5862.29	5862.29	5862.29	5862.29	5862.29	5862.29
524.9	4272.75	4272.75	4272.75	4272.75	4272.75	4272.75	4272.75	4272.75	524.9	5820.09	5820.09	5820.09	5820.09	5820.09	5820.09	5820.09	5820.09
524.8	4212.97	4212.97	4212.97	4212.97	4212.97	4212.97	4212.97	4212.97	524.8	5900.97	5900.97	5900.97	5900.97	5900.97	5900.97	5900.97	5900.97
524.7	4103.95	4103.95	4103.95	4103.95	4103.95	4103.95	4103.95	4103.95	524.7	5932.62	5932.62	5932.62	5932.62	5932.62	5932.62	5932.62	5932.62
524.6	4198.9	4198.9	4198.9	4198.9	4198.9	4198.9	4198.9	4198.9	524.6	5943.17	5943.17	5943.17	5943.17	5943.17	5943.17	5943.17	5943.17
524.5	4153.19	4153.19	4153.19	4153.19	4153.19	4153.19	4153.19	4153.19	524.5	5862.29	5862.29	5862.29	5862.29	5862.29	5862.29	5862.29	5862.29
524.4	4283.3	4283.3	4283.3	4283.3	4283.3	4283.3	4283.3	4283.3	524.4	5749.75	5749.75	5749.75	5749.75	5749.75	5749.75	5749.75	5749.75
524.3	4311.44	4311.44	4311.44	4311.44	4311.44	4311.44	4311.44	4311.44	524.3	5700.52	5700.52	5700.52	5700.52	5700.52	5700.52	5700.52	5700.52
524.2	4209.45	4209.45	4209.45	4209.45	4209.45	4209.45	4209.45	4209.45	524.2	5813.05	5813.05	5813.05	5813.05	5813.05	5813.05	5813.05	5813.05
524.1	4195.39	4195.39	4195.39	4195.39	4195.39	4195.39	4195.39	4195.39	524.1	5869.32	5869.32	5869.32	5869.32	5869.32	5869.32	5869.32	5869.32
524	4283.3	4283.3	4283.3	4283.3	4283.3	4283.3	4283.3	4283.3	524	5756.79	5756.79	5756.79	5756.79	5756.79	5756.79	5756.79	5756.79
523.9	4258.69	4258.69	4258.69	4258.69	4258.69	4258.69	4258.69	4258.69	523.9	5918.55	5918.55	5918.55	5918.55	5918.55	5918.55	5918.55	5918.55
523.8	4311.44	4311.44	4311.44	4311.44	4311.44	4311.44	4311.44	4311.44	523.8	5841.19	5841.19	5841.19	5841.19	5841.19	5841.19	5841.19	5841.19
523.7	4142.64	4142.64	4142.64	4142.64	4142.64	4142.64	4142.64	4142.64	523.7	5802.5	5802.5	5802.5	5802.5	5802.5	5802.5	5802.5	5802.5
523.6	4262.2	4262.2	4262.2	4262.2	4262.2	4262.2	4262.2	4262.2	523.6	5682.94	5682.94	5682.94	5682.94	5682.94	5682.94	5682.94	5682.94
523.5	4300.89	4300.89	4300.89	4300.89	4300.89	4300.89	4300.89	4300.89	523.5	5879.87	5879.87	5879.87	5879.87	5879.87	5879.87	5879.87	5879.87
523.4	4005.49	4005.49	4005.49	4005.49	4005.49	4005.49	4005.49	4005.49	523.4	6150.65	6150.65	6150.65	6150.65	6150.65	6150.65	6150.65	6150.65
523.3	4135.6	4135.6	4135.6	4135.6	4135.6	4135.6	4135.6	4135.6	523.3	5788.44	5788.44	5788.44	5788.44	5788.44	5788.44	5788.44	5788.44
523.2	4304.4	4304.4	4304.4	4304.4	4304.4	4304.4	4304.4	4304.4	523.2	5883.39	5883.39	5883.39	5883.39	5883.39	5883.39	5883.39	5883.39
523.1	4100.44	4100.44	4100.44	4100.44	4100.44	4100.44	4100.44	4100.44	523.1	5753.27	5753.27	5753.27	5753.27	5753.27	5753.27	5753.27	5753.27
523	4149.67	4149.67	4149.67	4149.67	4149.67	4149.67	4149.67	4149.67	523	5985.37	5985.37	5985.37	5985.37	5985.37	5985.37	5985.37	5985.37
522.9	4114.5	4114.5	4114.5	4114.5	4114.5	4114.5	4114.5	4114.5	522.9	5718.1	5718.1	5718.1	5718.1	5718.1	5718.1	5718.1	5718.1
522.8	4065.27	4065.27	4065.27	4065.27	4065.27	4065.27	4065.27	4065.27	522.8	5795.47	5795.47	5795.47	5795.47	5795.47	5795.47	5795.47	5795.47
522.7	4146.15	4146.15	4146.15	4146.15	4146.15	4146.15	4146.15	4146.15	522.7	5704.04	5704.04	5704.04	5704.04	5704.04	5704.04	5704.04	5704.04
522.6	4047.69	4047.69	4047.69	4047.69	4047.69	4047.69	4047.69	4047.69	522.6	5869.32	5869.32	5869.32	5869.32	5869.32	5869.32	5869.32	5869.32
522.5	4325.5	4325.5	4325.5	4325.5	4325.5	4325.5	4325.5	4325.5	522.5	5886.9	5886.9	5886.9	5886.9	5886.9	5886.9	5886.9	5886.9
522.4	4068.79	4068.79	4068.79	4068.79	4068.79	4068.79	4068.79	4068.79	522.4	5893.94	5893.94	5893.94	5893.94	5893.94	5893.94	5893.94	5893.94
522.3	4163.74	4163.74	4163.74	4163.74	4163.74	4163.74	4163.74	4163.74	522.3	5985.37	5985.37	5985.37	5985.37	5985.37	5985.37	5985.37	5985.37
522.2	4311.44	4311.44	4311.44	4311.44	4311.44	4311.44	4311.44	4311.44	522.2	5718.1	5718.1	5718.1	5718.1	5718.1	5718.1	5718.1	5718.1
522.1	4019.55	4019.55	4019.55	4019.55	4019.55	4019.55	4019.55	4019.55	522.1	5908	5908	5908	5908	5908	5908	5908	5908
522	4118.02	4118.02	4118.02	4118.02	4118.02	4118.02	4118.02	4118.02	522	5784.92	5784.92	5784.92	5784.92	5784.92	5784.92	5784.92	5784.92

## Sheet: Fig.2g
Ti3C2/PDA N1s								Ti3C2 N1s
binding energy	measured	R-NH-R	R-NH2	R=N-R	N-Ti	baseline	simulation	binding energy	measured	R-NH-R	R-NH2	R=N-R	baseline	simulation
410	1551.05	1551.05	1551.05	1551.05	1551.05	1551.05	1551.05	410	2422.05	2422.05	2422.05	2422.05	2422.05	2422.05
409.9	1577.85	1577.85	1577.85	1577.85	1577.85	1577.85	1577.85	409.9	2519.2	2519.2	2519.2	2519.2	2519.2	2519.2
409.8	1597.95	1597.95	1597.95	1597.95	1597.95	1597.95	1597.95	409.8	2546	2546	2546	2546	2546	2546
409.7	1671.65	1671.65	1671.65	1671.65	1671.65	1671.65	1671.65	409.7	2462.25	2462.25	2462.25	2462.25	2462.25	2462.25
409.6	1520.9	1520.9	1520.9	1520.9	1520.9	1520.9	1520.9	409.6	2542.65	2542.65	2542.65	2542.65	2542.65	2542.65
409.5	1701.8	1701.8	1701.8	1701.8	1701.8	1701.8	1701.8	409.5	2509.15	2509.15	2509.15	2509.15	2509.15	2509.15
409.4	1664.95	1664.95	1664.95	1664.95	1664.95	1664.95	1664.95	409.4	2271.3	2271.3	2271.3	2271.3	2271.3	2271.3
409.3	1641.5	1641.5	1641.5	1641.5	1641.5	1641.5	1641.5	409.3	2415.35	2415.35	2415.35	2415.35	2415.35	2415.35
409.2	1574.5	1574.5	1574.5	1574.5	1574.5	1574.5	1574.5	409.2	2455.55	2455.55	2455.55	2455.55	2455.55	2455.55
409.1	1621.4	1621.4	1621.4	1621.4	1621.4	1621.4	1621.4	409.1	2351.7	2351.7	2351.7	2351.7	2351.7	2351.7
409	1624.75	1624.75	1624.75	1624.75	1624.75	1624.75	1624.75	409	2489.05	2489.05	2489.05	2489.05	2489.05	2489.05
408.9	1701.8	1701.8	1701.8	1701.8	1701.8	1701.8	1701.8	408.9	2391.9	2391.9	2391.9	2391.9	2391.9	2391.9
408.8	1651.55	1651.55	1651.55	1651.55	1651.55	1651.55	1651.55	408.8	2468.95	2468.95	2468.95	2468.95	2468.95	2468.95
408.7	1604.65	1604.65	1604.65	1604.65	1604.65	1604.65	1604.65	408.7	2375.15	2375.15	2375.15	2375.15	2375.15	2375.15
408.6	1631.45	1631.45	1631.45	1631.45	1631.45	1631.45	1631.45	408.6	2475.65	2475.65	2475.65	2475.65	2475.65	2475.65
408.5	1601.3	1601.3	1601.3	1601.3	1601.3	1601.3	1601.3	408.5	2432.1	2432.1	2432.1	2432.1	2432.1	2432.1
408.4	1631.45	1631.45	1631.45	1631.45	1631.45	1631.45	1631.45	408.4	2462.25	2462.25	2462.25	2462.25	2462.25	2462.25
408.3	1661.6	1661.6	1661.6	1661.6	1661.6	1661.6	1661.6	408.3	2492.4	2492.4	2492.4	2492.4	2492.4	2492.4
408.2	1634.8	1634.8	1634.8	1634.8	1634.8	1634.8	1634.8	408.2	2482.35	2482.35	2482.35	2482.35	2482.35	2482.35
408.1	1618.05	1618.05	1618.05	1618.05	1618.05	1618.05	1618.05	408.1	2472.3	2472.3	2472.3	2472.3	2472.3	2472.3
408	1591.25	1591.25	1591.25	1591.25	1591.25	1591.25	1591.25	408	2385.2	2385.2	2385.2	2385.2	2385.2	2385.2
407.9	1634.8	1634.8	1634.8	1634.8	1634.8	1634.8	1634.8	407.9	2401.95	2401.95	2401.95	2401.95	2401.95	2401.95
407.8	1577.85	1577.85	1577.85	1577.85	1577.85	1577.85	1577.85	407.8	2415.35	2415.35	2415.35	2415.35	2415.35	2415.35
407.7	1725.25	1725.25	1725.25	1725.25	1725.25	1725.25	1725.25	407.7	2435.45	2435.45	2435.45	2435.45	2435.45	2435.45
407.6	1594.6	1594.6	1594.6	1594.6	1594.6	1594.6	1594.6	407.6	2455.55	2455.55	2455.55	2455.55	2455.55	2455.55
407.5	1604.65	1604.65	1604.65	1604.65	1604.65	1604.65	1604.65	407.5	2479	2479	2479	2479	2479	2479
407.4	1644.85	1644.85	1644.85	1644.85	1644.85	1644.85	1644.85	407.4	2324.9	2324.9	2324.9	2324.9	2324.9	2324.9
407.3	1718.55	1718.55	1718.55	1718.55	1718.55	1718.55	1718.55	407.3	2495.75	2495.75	2495.75	2495.75	2495.75	2495.75
407.2	1487.4	1487.4	1487.4	1487.4	1487.4	1487.4	1487.4	407.2	2361.75	2361.75	2361.75	2361.75	2361.75	2361.75
407.1	1547.7	1547.7	1547.7	1547.7	1547.7	1547.7	1547.7	407.1	2284.7	2284.7	2284.7	2284.7	2284.7	2284.7
407	1634.8	1634.8	1634.8	1634.8	1634.8	1634.8	1634.8	407	2304.8	2304.8	2304.8	2304.8	2304.8	2304.8
406.9	1681.7	1681.7	1681.7	1681.7	1681.7	1681.7	1681.7	406.9	2375.15	2375.15	2375.15	2375.15	2375.15	2375.15
406.8	1661.6	1661.6	1661.6	1661.6	1661.6	1661.6	1661.6	406.8	2475.65	2475.65	2475.65	2475.65	2475.65	2475.65
406.7	1638.15	1638.15	1638.15	1638.15	1638.15	1638.15	1638.15	406.7	2415.35	2415.35	2415.35	2415.35	2415.35	2415.35
406.6	1551.05	1551.05	1551.05	1551.05	1551.05	1551.05	1551.05	406.6	2338.3	2338.3	2338.31	2338.3	2338.3	2338.31
406.5	1524.25	1524.25	1524.25	1524.25	1524.25	1524.25	1524.25	406.5	2274.65	2274.65	2274.66	2274.65	2274.65	2274.66
406.4	1597.95	1597.95	1597.95	1597.95	1597.95	1597.95	1597.95	406.4	2381.85	2381.85	2381.86	2381.85	2381.85	2381.86
406.3	1514.2	1514.2	1514.2	1514.2	1514.2	1514.2	1514.2	406.3	2462.25	2462.25	2462.27	2462.25	2462.25	2462.27
406.2	1544.35	1544.35	1544.35	1544.35	1544.35	1544.35	1544.35	406.2	2375.15	2375.15	2375.18	2375.15	2375.15	2375.18
406.1	1567.8	1567.8	1567.8	1567.8	1567.8	1567.8	1567.8	406.1	2334.95	2334.95	2334.99	2334.95	2334.95	2334.99
406	1564.45	1564.45	1564.45	1564.45	1564.45	1564.45	1564.45	406	2378.5	2378.5	2378.56	2378.5	2378.5	2378.56
405.9	1581.2	1564.09	1564.09	1564.09	1564.09	1564.09	1564.09	405.9	2472.3	2377.47	2377.57	2377.47	2377.47	2377.57
405.8	1621.4	1563.73	1563.73	1563.73	1563.73	1563.73	1563.73	405.8	2522.55	2376.45	2376.58	2376.45	2376.45	2376.58
405.7	1651.55	1563.37	1563.37	1563.37	1563.37	1563.37	1563.37	405.7	2525.9	2375.42	2375.61	2375.42	2375.42	2375.61
405.6	1628.1	1563.01	1563.02	1563.01	1563.01	1563.01	1563.02	405.6	2365.1	2365.1	2365.37	2365.1	2365.1	2365.37
405.5	1691.75	1562.65	1562.66	1562.65	1562.65	1562.65	1562.66	405.5	2458.9	2364.2	2364.59	2364.2	2364.2	2364.59
405.4	1675	1562.29	1562.3	1562.29	1562.29	1562.29	1562.3	405.4	2472.3	2363.31	2363.84	2363.31	2363.31	2363.84
405.3	1567.8	1561.94	1561.95	1561.94	1561.94	1561.94	1561.95	405.3	2428.75	2362.41	2363.15	2362.41	2362.41	2363.15
405.2	1715.2	1561.58	1561.61	1561.58	1561.58	1561.58	1561.61	405.2	2398.6	2361.51	2362.53	2361.51	2361.51	2362.53
405.1	1567.8	1561.22	1561.27	1561.22	1561.22	1561.22	1561.27	405.1	2321.55	2321.55	2322.95	2321.55	2321.55	2322.95
405	1510.85	1560.86	1560.95	1560.86	1560.86	1560.86	1560.95	405	2401.95	2321.27	2323.17	2321.27	2321.27	2323.17
404.9	1604.65	1560.5	1560.64	1560.5	1560.5	1560.5	1560.64	404.9	2438.8	2320.98	2323.54	2320.98	2320.98	2323.54
404.8	1541	1560.14	1560.37	1560.14	1560.14	1560.14	1560.37	404.8	2345	2320.7	2324.11	2320.7	2320.7	2324.11
404.7	1608	1559.78	1560.14	1559.78	1559.78	1559.78	1560.14	404.7	2428.75	2320.41	2324.93	2320.41	2320.41	2324.93
404.6	1557.75	1557.75	1558.33	1557.75	1557.75	1557.75	1558.33	404.6	2395.25	2320.13	2326.07	2320.12	2320.12	2326.07
404.5	1618.05	1557.43	1558.34	1557.43	1557.43	1557.43	1558.34	404.5	2432.1	2319.84	2327.58	2319.84	2319.84	2327.59
404.4	1564.45	1557.12	1558.5	1557.12	1557.12	1557.12	1558.5	404.4	2482.35	2319.55	2329.56	2319.55	2319.55	2329.57
404.3	1601.3	1556.8	1558.91	1556.8	1556.8	1556.8	1558.91	404.3	2465.6	2319.27	2332.09	2319.26	2319.26	2332.1
404.2	1671.65	1556.48	1559.66	1556.48	1556.48	1556.48	1559.66	404.2	2502.45	2318.99	2335.26	2318.97	2318.97	2335.28
404.1	1688.4	1556.16	1560.88	1556.16	1556.16	1556.16	1560.88	404.1	2375.15	2318.71	2339.19	2318.68	2318.68	2339.22
404	1644.85	1555.84	1562.78	1555.84	1555.84	1555.84	1562.78	404	2422.05	2318.44	2343.99	2318.39	2318.39	2344.03
403.9	1614.7	1555.53	1565.57	1555.53	1555.53	1555.53	1565.58	403.9	2438.8	2318.17	2349.76	2318.11	2318.11	2349.82
403.8	1544.35	1555.21	1569.56	1555.21	1555.21	1555.21	1569.56	403.8	2482.35	2317.92	2356.61	2317.82	2317.82	2356.71
403.7	1594.6	1554.89	1575.21	1554.89	1554.89	1554.89	1575.21	403.7	2475.65	2317.67	2364.63	2317.53	2317.53	2364.78
403.6	1654.9	1554.58	1582.92	1554.57	1554.57	1554.57	1582.92	403.6	2465.6	2317.46	2373.9	2317.24	2317.24	2374.12
403.5	1708.5	1554.26	1593.25	1554.26	1554.26	1554.26	1593.25	403.5	2479	2317.27	2384.48	2316.95	2316.95	2384.8
403.4	1664.95	1553.95	1607.07	1553.94	1553.94	1553.94	1607.07	403.4	2519.2	2317.12	2396.33	2316.66	2316.66	2396.8
403.3	1621.4	1553.64	1624.94	1553.63	1553.63	1553.63	1624.95	403.3	2499.1	2317.04	2409.39	2316.37	2316.37	2410.07
403.2	1745.35	1553.33	1647.75	1553.32	1553.32	1553.32	1647.77	403.2	2465.6	2317.04	2423.53	2316.08	2316.08	2424.5
403.1	1742	1553.02	1676.61	1553	1553	1553	1676.63	403.1	2331.6	2317.16	2438.55	2315.8	2315.79	2439.92
403	1802.3	1552.72	1712.07	1552.7	1552.69	1552.69	1712.1	403	2224.4	2317.43	2454.15	2315.51	2315.5	2456.09
402.9	1762.1	1552.44	1755.07	1552.39	1552.39	1552.39	1755.12	402.9	2375.15	2317.91	2469.97	2315.23	2315.21	2472.68
402.8	1742	1552.16	1806.31	1552.08	1552.08	1552.08	1806.38	402.8	2542.65	2318.66	2485.56	2314.94	2314.92	2489.32
402.7	1819.05	1551.9	1865.71	1551.78	1551.78	1551.78	1865.83	402.7	2562.75	2319.76	2500.44	2314.67	2314.63	2505.61
402.6	1939.65	1551.67	1933.34	1551.48	1551.48	1551.48	1933.53	402.6	2462.25	2321.33	2514.05	2314.4	2314.34	2521.1
402.5	2026.75	1551.49	2008.31	1551.19	1551.19	1551.19	2008.61	402.5	2505.8	2323.5	2525.85	2314.14	2314.05	2535.38
402.4	2077	1551.36	2088.92	1550.9	1550.9	1550.9	2089.38	402.4	2489.05	2326.42	2535.28	2313.89	2313.76	2548.07
402.3	2133.95	1551.32	2173	1550.62	1550.62	1550.62	2173.71	402.3	2448.85	2330.3	2541.94	2313.66	2313.47	2558.95
402.2	2391.9	1551.39	2257.29	1550.35	1550.34	1550.34	2258.35	402.2	2422.05	2335.39	2545.51	2313.47	2313.18	2567.99
402.1	2391.9	1551.63	2338.1	1550.09	1550.08	1550.08	2339.67	402.1	2512.5	2341.96	2545.8	2313.31	2312.89	2575.29
402	2174.15	1552.1	2410.78	1549.85	1549.82	1549.82	2413.09	402	2730.25	2350.33	2542.81	2313.21	2312.61	2581.13
401.9	2385.2	1552.87	2471.36	1549.62	1549.57	1549.57	2474.7	401.9	2730.25	2360.86	2536.64	2313.2	2312.32	2586.06
401.8	2408.65	1554.05	2516.16	1549.41	1549.34	1549.34	2520.94	401.8	2659.9	2373.95	2527.58	2313.29	2312.03	2590.76
401.7	2683.35	1555.76	2540.91	1549.22	1549.11	1549.11	2547.67	401.7	2556.05	2390.05	2516.04	2313.54	2311.75	2596.13
401.6	2569.45	1558.15	2545.01	1549.06	1548.9	1548.9	2554.42	401.6	2609.65	2409.62	2502.48	2313.99	2311.47	2603.15
401.5	2542.65	1561.45	2527.92	1548.94	1548.7	1548.7	2540.9	401.5	2636.45	2433.14	2487.44	2314.71	2311.19	2612.92
401.4	2700.1	1565.83	2490.06	1548.87	1548.52	1548.52	2507.72	401.4	2643.15	2461.06	2471.47	2315.79	2310.91	2626.51
401.3	2599.6	1571.52	2435.1	1548.86	1548.35	1548.35	2458.78	401.3	2623.05	2493.82	2455.09	2317.34	2310.63	2645
401.2	2361.75	1578.89	2366.27	1548.92	1548.19	1548.19	2397.7	401.2	2736.95	2531.77	2438.79	2319.53	2310.35	2669.39
401.1	2217.7	1588.12	2287.65	1549.08	1548.04	1548.04	2328.77	401.1	2760.4	2575.27	2422.97	2322.51	2310.07	2700.6
401	2123.9	1599.48	2203.91	1549.35	1547.9	1547.9	2256.94	401	2780.5	2624.3	2407.93	2326.52	2309.8	2739.14
400.9	2187.55	1613.31	2118.92	1549.78	1547.77	1547.77	2186.47	400.9	2760.4	2678.7	2393.9	2331.8	2309.53	2785.35
400.8	2117.2	1629.65	2036.21	1550.39	1547.65	1547.65	2120.96	400.8	2803.95	2738.05	2381.05	2338.69	2309.26	2839.28
400.7	2123.9	1648.63	1958.3	1551.22	1547.53	1547.53	2063.09	400.7	2827.4	2801.64	2369.46	2347.56	2308.99	2900.68
400.6	2026.75	1670.19	1887.3	1552.34	1547.42	1547.42	2014.98	400.6	2974.8	2868.43	2359.16	2358.83	2308.72	2968.97
400.5	1902.8	1693.96	1824.18	1553.77	1547.32	1547.32	1977.28	400.5	3098.75	2937	2350.12	2373.02	2308.46	3043.21
400.4	1862.6	1719.48	1769.21	1555.58	1547.23	1547.22	1949.83	400.4	2951.35	3005.64	2342.29	2390.65	2308.21	3122.17
400.3	1805.65	1745.97	1722.73	1557.81	1547.14	1547.13	1932.26	400.3	3088.7	3072.3	2335.59	2412.35	2307.95	3204.34
400.2	2020.05	1772.4	1683.94	1560.48	1547.05	1547.03	1922.78	400.2	3393.55	3134.75	2329.93	2438.76	2307.7	3288.03
400.1	1996.6	1797.53	1652.09	1563.63	1546.97	1546.95	1919.38	400.1	3443.8	3190.66	2325.17	2470.69	2307.46	3371.61
400	2026.75	1820.01	1626.72	1567.27	1546.91	1546.87	1920.3	400	3517.5	3237.47	2321.21	2508.68	2307.22	3452.93
399.9	1879.35	1838.6	1606.57	1571.33	1546.86	1546.79	1922.97	399.9	3628.05	3273.31	2317.95	2553.34	2306.98	3530.63
399.8	1805.65	1851.81	1590.84	1575.75	1546.83	1546.72	1925.05	399.8	3644.8	3296.54	2315.27	2605.19	2306.76	3603.48
399.7	1809	1858.94	1578.89	1580.42	1546.81	1546.66	1925.07	399.7	3494.05	3306.06	2313.1	2664.58	2306.54	3670.66
399.6	1926.25	1859.54	1569.8	1585.16	1546.83	1546.6	1921.53	399.6	3685	3301.42	2311.33	2731.67	2306.33	3731.77
399.5	1839.15	1853.16	1563.02	1589.76	1546.88	1546.54	1913.22	399.5	3728.55	3282.83	2309.91	2806.32	2306.12	3786.82
399.4	1892.75	1840.67	1558.08	1594	1546.99	1546.48	1900.29	399.4	3802.25	3251.17	2308.77	2888.07	2305.93	3836.16
399.3	1899.45	1822.85	1554.47	1597.64	1547.17	1546.43	1882.83	399.3	4006.6	3207.88	2307.85	2976.01	2305.74	3880.28
399.2	1748.7	1800.69	1551.89	1600.4	1547.45	1546.39	1861.28	399.2	4016.65	3154.89	2307.12	3068.79	2305.56	3919.69
399.1	1822.4	1775.76	1550.07	1602.14	1547.86	1546.34	1836.79	399.1	3929.55	3094.37	2306.53	3164.57	2305.39	3954.71
399	1758.75	1749.32	1548.79	1602.73	1548.42	1546.3	1810.36	399	4056.85	3028.66	2306.06	3260.96	2305.22	3985.23
398.9	1701.8	1722.65	1547.91	1602.06	1549.2	1546.27	1783.02	398.9	3976.45	2960.06	2305.67	3355.09	2305.07	4010.68
398.8	1618.05	1696.77	1547.3	1600.25	1550.23	1546.23	1755.87	398.8	4040.1	2890.8	2305.36	3443.88	2304.93	4030.19
398.7	1701.8	1672.54	1546.89	1597.4	1551.58	1546.2	1729.82	398.7	4013.3	2822.75	2305.1	3524.08	2304.79	4042.34
398.6	1715.2	1650.51	1546.6	1593.68	1553.34	1546.16	1705.64	398.6	3805.6	2757.41	2304.88	3592.48	2304.67	4045.44
398.5	1711.85	1630.94	1546.41	1589.36	1555.55	1546.13	1683.86	398.5	4043.45	2695.98	2304.7	3646.14	2304.55	4037.72
398.4	1524.25	1614.03	1546.28	1584.67	1558.3	1546.11	1664.95	398.4	4090.35	2639.28	2304.55	3682.64	2304.44	4017.59
398.3	1618.05	1599.71	1546.18	1579.84	1561.67	1546.08	1649.16	398.3	4113.8	2587.84	2304.42	3700.26	2304.34	3983.83
398.2	1634.8	1587.75	1546.11	1575.08	1565.67	1546.05	1636.47	398.2	3919.5	2541.88	2304.3	3698.14	2304.26	3935.81
398.1	1564.45	1578.06	1546.06	1570.56	1570.37	1546.02	1626.97	398.1	3815.65	2501.41	2304.21	3676.35	2304.18	3873.62
398	1554.4	1570.26	1546.02	1566.4	1575.76	1546	1620.45	398	3755.35	2466.25	2304.13	3635.83	2304.11	3798
397.9	1587.9	1564.08	1545.99	1562.66	1581.77	1545.97	1616.58	397.9	3798.9	2436.12	2304.06	3578.28	2304.04	3710.37
397.8	1591.25	1559.33	1545.96	1559.4	1588.3	1545.95	1615.13	397.8	3607.95	2410.68	2304	3506.66	2303.99	3613.36
397.7	1564.45	1555.67	1545.93	1556.61	1595.18	1545.92	1615.61	397.7	3517.5	2389.35	2303.95	3424	2303.94	3509.42
397.6	1678.35	1552.89	1545.9	1554.26	1602.16	1545.9	1617.51	397.6	3366.75	2371.68	2303.9	3333.53	2303.9	3401.32
397.5	1604.65	1550.85	1545.88	1552.33	1608.94	1545.88	1620.38	397.5	3319.85	2357.19	2303.87	3238.48	2303.86	3291.82
397.4	1628.1	1549.34	1545.85	1550.77	1615.18	1545.85	1623.59	397.4	3232.75	2345.43	2303.83	3141.88	2303.83	3183.48
397.3	1587.9	1548.25	1545.83	1549.52	1620.55	1545.83	1626.65	397.3	3098.75	2335.97	2303.81	3046.41	2303.81	3078.58
397.2	1587.9	1547.47	1545.81	1548.55	1624.63	1545.81	1629.02	397.2	2931.25	2328.45	2303.79	2954.3	2303.79	2978.97
397.1	1608	1546.91	1545.79	1547.8	1627.2	1545.79	1630.33	397.1	2857.55	2322.52	2303.77	2867.32	2303.77	2886.07
397	1671.65	1546.52	1545.77	1547.22	1628.11	1545.77	1630.3	397	2860.9	2317.89	2303.76	2786.74	2303.76	2800.88
396.9	1735.3	1546.25	1545.75	1546.79	1627.16	1545.75	1628.69	396.9	2723.55	2314.31	2303.74	2713.44	2303.74	2724.01
396.8	1628.1	1546.06	1545.74	1546.47	1624.55	1545.74	1625.6	396.8	2680	2311.57	2303.73	2647.9	2303.73	2655.74
396.7	1567.8	1545.93	1545.72	1546.23	1620.44	1545.72	1621.15	396.7	2599.6	2309.5	2303.73	2590.05	2303.73	2595.82
396.6	1664.95	1545.84	1545.71	1546.06	1615.04	1545.71	1615.52	396.6	2579.5	2307.94	2303.72	2539.67	2303.72	2543.88
396.5	1661.6	1545.78	1545.7	1545.94	1608.76	1545.7	1609.08	396.5	2428.75	2306.77	2303.72	2496.35	2303.72	2499.4
396.4	1695.1	1545.74	1545.69	1545.85	1601.95	1545.69	1602.16	396.4	2408.65	2305.91	2303.72	2459.55	2303.72	2461.75
396.3	1557.75	1545.71	1545.68	1545.78	1594.93	1545.68	1595.07	396.3	2308.15	2305.28	2303.71	2428.65	2303.71	2430.22
396.2	1484.05	1545.69	1545.67	1545.74	1588.02	1545.67	1588.11	396.2	2425.4	2304.81	2303.71	2403	2303.71	2404.1
396.1	1504.15	1545.67	1545.66	1545.7	1581.45	1545.66	1581.51	396.1	2355.05	2304.48	2303.71	2381.92	2303.71	2382.69
396	1530.95	1545.66	1545.65	1545.68	1575.41	1545.65	1575.45	396	2217.7	2304.24	2303.71	2364.78	2303.71	2365.31
395.9	1564.45	1545.65	1545.64	1545.66	1569.99	1545.64	1570.01	395.9	2341.65	2304.08	2303.71	2350.98	2303.71	2351.35
395.8	1551.05	1545.64	1545.63	1545.64	1565.26	1545.63	1565.27	395.8	2254.55	2303.96	2303.7	2340.01	2303.7	2340.27
395.7	1567.8	1545.63	1545.62	1545.63	1561.21	1545.62	1561.22	395.7	2284.7	2303.87	2303.7	2331.38	2303.7	2331.55
395.6	1534.3	1545.62	1545.62	1545.62	1557.81	1545.62	1557.81	395.6	2291.4	2303.82	2303.7	2324.62	2303.7	2324.74
395.5	1517.55	1545.61	1545.61	1545.61	1555.03	1545.61	1555.03	395.5	2234.45	2303.78	2303.7	2319.38	2303.7	2319.46
395.4	1450.55	1545.6	1545.6	1545.6	1552.77	1545.6	1552.78	395.4	2264.6	2303.75	2303.7	2315.36	2303.7	2315.41
395.3	1551.05	1545.59	1545.59	1545.59	1550.98	1545.59	1550.98	395.3	2395.25	2303.73	2303.7	2312.29	2303.7	2312.33
395.2	1447.2	1545.58	1545.58	1545.58	1549.58	1545.58	1549.58	395.2	2311.5	2303.72	2303.7	2309.98	2303.7	2310
395.1	1554.4	1545.57	1545.57	1545.57	1548.5	1545.57	1548.5	395.1	2324.9	2303.71	2303.69	2308.25	2303.69	2308.27
395	1537.65	1545.57	1545.57	1545.57	1547.68	1545.57	1547.68	395	2304.8	2303.7	2303.69	2306.97	2303.69	2306.98
394.9	1541	1545.56	1545.56	1545.56	1547.07	1545.56	1547.07	394.9	2200.95	2303.7	2303.69	2306.03	2303.69	2306.03
394.8	1554.4	1545.55	1545.55	1545.55	1546.61	1545.55	1546.61	394.8	2197.6	2303.7	2303.69	2305.34	2303.69	2305.35
394.7	1530.95	1545.54	1545.54	1545.54	1546.28	1545.54	1546.28	394.7	2224.4	2303.69	2303.69	2304.85	2303.69	2304.85
394.6	1638.15	1545.53	1545.53	1545.53	1546.04	1545.53	1546.04	394.6	2267.95	2303.69	2303.69	2304.5	2303.69	2304.5
394.5	1618.05	1545.52	1545.52	1545.52	1545.87	1545.52	1545.87	394.5	2298.1	2303.69	2303.69	2304.25	2303.69	2304.25
394.4	1577.85	1545.52	1545.52	1545.52	1545.75	1545.52	1545.75	394.4	2204.3	2303.69	2303.69	2304.07	2303.69	2304.07
394.3	1474	1545.51	1545.51	1545.51	1545.67	1545.51	1545.67	394.3	2345	2303.69	2303.69	2303.95	2303.69	2303.95
394.2	1587.9	1545.51	1545.51	1545.51	1545.61	1545.51	1545.61	394.2	2267.95	2303.69	2303.69	2303.86	2303.69	2303.86
394.1	1520.9	1545.5	1545.5	1545.5	1545.57	1545.5	1545.57	394.1	2127.25	2303.69	2303.69	2303.8	2303.69	2303.8
394	1601.3	1545.5	1545.5	1545.5	1545.54	1545.5	1545.54	394	2334.95	2303.69	2303.69	2303.76	2303.69	2303.76
393.9	1470.65	1545.49	1545.49	1545.49	1545.52	1545.49	1545.52	393.9	2251.2	2303.69	2303.69	2303.74	2303.69	2303.74
393.8	1463.95	1545.49	1545.49	1545.49	1545.5	1545.49	1545.5	393.8	2301.45	2303.69	2303.69	2303.72	2303.69	2303.72
393.7	1463.95	1545.48	1545.48	1545.48	1545.49	1545.48	1545.49	393.7	2284.7	2303.69	2303.69	2303.71	2303.69	2303.71
393.6	1577.85	1545.48	1545.48	1545.48	1545.49	1545.48	1545.49	393.6	2190.9	2303.69	2303.69	2303.7	2303.69	2303.7
393.5	1624.75	1545.48	1545.48	1545.48	1545.48	1545.48	1545.48	393.5	2207.65	2303.69	2303.69	2303.69	2303.69	2303.69
393.4	1678.35	1545.47	1545.47	1545.47	1545.47	1545.47	1545.47	393.4	2294.75	2303.68	2303.68	2303.69	2303.68	2303.69
393.3	1587.9	1545.47	1545.47	1545.47	1545.47	1545.47	1545.47	393.3	2221.05	2303.68	2303.68	2303.69	2303.68	2303.69
393.2	1474	1545.47	1545.47	1545.47	1545.47	1545.47	1545.47	393.2	2237.8	2303.68	2303.68	2303.69	2303.68	2303.69
393.1	1608	1545.47	1545.47	1545.47	1545.47	1545.47	1545.47	393.1	2311.5	2303.68	2303.68	2303.68	2303.68	2303.68
393	1537.65	1545.47	1545.47	1545.47	1545.47	1545.47	1545.47	393	2365.1	2303.68	2303.68	2303.68	2303.68	2303.68
392.9	1490.75	1490.75	1490.75	1490.75	1490.75	1490.75	1490.75	392.9	2234.45	2234.45	2234.45	2234.45	2234.45	2234.45
392.8	1581.2	1581.2	1581.2	1581.2	1581.2	1581.2	1581.2	392.8	2254.55	2254.55	2254.55	2254.55	2254.55	2254.55
392.7	1554.4	1554.4	1554.4	1554.4	1554.4	1554.4	1554.4	392.7	2264.6	2264.6	2264.6	2264.6	2264.6	2264.6
392.6	1510.85	1510.85	1510.85	1510.85	1510.85	1510.85	1510.85	392.6	2348.35	2348.35	2348.35	2348.35	2348.35	2348.35
392.5	1584.55	1584.55	1584.55	1584.55	1584.55	1584.55	1584.55	392.5	2117.2	2117.2	2117.2	2117.2	2117.2	2117.2
392.4	1504.15	1504.15	1504.15	1504.15	1504.15	1504.15	1504.15	392.4	2187.55	2187.55	2187.55	2187.55	2187.55	2187.55
392.3	1504.15	1504.15	1504.15	1504.15	1504.15	1504.15	1504.15	392.3	2147.35	2147.35	2147.35	2147.35	2147.35	2147.35
392.2	1631.45	1631.45	1631.45	1631.45	1631.45	1631.45	1631.45	392.2	2170.8	2170.8	2170.8	2170.8	2170.8	2170.8
392.1	1487.4	1487.4	1487.4	1487.4	1487.4	1487.4	1487.4	392.1	2244.5	2244.5	2244.5	2244.5	2244.5	2244.5
392	1611.35	1611.35	1611.35	1611.35	1611.35	1611.35	1611.35	392	2408.65	2408.65	2408.65	2408.65	2408.65	2408.65
391.9	1638.15	1638.15	1638.15	1638.15	1638.15	1638.15	1638.15	391.9	2308.15	2308.15	2308.15	2308.15	2308.15	2308.15
391.8	1698.45	1698.45	1698.45	1698.45	1698.45	1698.45	1698.45	391.8	2291.4	2291.4	2291.4	2291.4	2291.4	2291.4
391.7	1544.35	1544.35	1544.35	1544.35	1544.35	1544.35	1544.35	391.7	2174.15	2174.15	2174.15	2174.15	2174.15	2174.15
391.6	1474	1474	1474	1474	1474	1474	1474	391.6	2291.4	2291.4	2291.4	2291.4	2291.4	2291.4
391.5	1557.75	1557.75	1557.75	1557.75	1557.75	1557.75	1557.75	391.5	2331.6	2331.6	2331.6	2331.6	2331.6	2331.6
391.4	1654.9	1654.9	1654.9	1654.9	1654.9	1654.9	1654.9	391.4	2321.55	2321.55	2321.55	2321.55	2321.55	2321.55
391.3	1641.5	1641.5	1641.5	1641.5	1641.5	1641.5	1641.5	391.3	2351.7	2351.7	2351.7	2351.7	2351.7	2351.7
391.2	1534.3	1534.3	1534.3	1534.3	1534.3	1534.3	1534.3	391.2	2257.9	2257.9	2257.9	2257.9	2257.9	2257.9
391.1	1581.2	1581.2	1581.2	1581.2	1581.2	1581.2	1581.2	391.1	2217.7	2217.7	2217.7	2217.7	2217.7	2217.7
391	1524.25	1524.25	1524.25	1524.25	1524.25	1524.25	1524.25	391	2415.35	2415.35	2415.35	2415.35	2415.35	2415.35
390.9	1564.45	1564.45	1564.45	1564.45	1564.45	1564.45	1564.45	390.9	2371.8	2371.8	2371.8	2371.8	2371.8	2371.8
390.8	1608	1608	1608	1608	1608	1608	1608	390.8	2398.6	2398.6	2398.6	2398.6	2398.6	2398.6
390.7	1530.95	1530.95	1530.95	1530.95	1530.95	1530.95	1530.95	390.7	2231.1	2231.1	2231.1	2231.1	2231.1	2231.1
390.6	1594.6	1594.6	1594.6	1594.6	1594.6	1594.6	1594.6	390.6	2244.5	2244.5	2244.5	2244.5	2244.5	2244.5
390.5	1591.25	1591.25	1591.25	1591.25	1591.25	1591.25	1591.25	390.5	2294.75	2294.75	2294.75	2294.75	2294.75	2294.75
390.4	1597.95	1597.95	1597.95	1597.95	1597.95	1597.95	1597.95	390.4	2408.65	2408.65	2408.65	2408.65	2408.65	2408.65
390.3	1537.65	1537.65	1537.65	1537.65	1537.65	1537.65	1537.65	390.3	2274.65	2274.65	2274.65	2274.65	2274.65	2274.65
390.2	1494.1	1494.1	1494.1	1494.1	1494.1	1494.1	1494.1	390.2	2365.1	2365.1	2365.1	2365.1	2365.1	2365.1
390.1	1584.55	1584.55	1584.55	1584.55	1584.55	1584.55	1584.55	390.1	2405.3	2405.3	2405.3	2405.3	2405.3	2405.3
390	1514.2	1514.2	1514.2	1514.2	1514.2	1514.2	1514.2	390	2345	2345	2345	2345	2345	2345

## Sheet: Fig.2h
Ti3C2/PDA F1s						Ti3C2 F1s
binding energy	measured	Ti-F	C-F	Baseline	simulation	binding energy	measured	Ti-F	C-F	Baseline	simulation
695.067	5778.76	5778.76	5778.76	5778.76	5778.76	695.132	7604.51	7604.51	7604.51	7604.51	7604.51
694.967	5721.81	5721.81	5721.81	5721.81	5721.81	695.032	7530.81	7530.81	7530.81	7530.81	7530.81
694.867	5664.86	5664.86	5664.86	5664.86	5664.86	694.932	7363.31	7363.31	7363.31	7363.31	7363.31
694.767	5728.51	5728.51	5728.51	5728.51	5728.51	694.832	7319.76	7319.76	7319.76	7319.76	7319.76
694.667	5835.71	5835.71	5835.71	5835.71	5835.71	694.732	7403.51	7403.51	7403.51	7403.51	7403.51
694.567	5822.31	5822.31	5822.31	5822.31	5822.31	694.632	7336.51	7336.51	7336.51	7336.51	7336.51
694.467	5691.66	5691.66	5691.66	5691.66	5691.66	694.532	7423.61	7423.61	7423.61	7423.61	7423.61
694.367	5859.16	5859.16	5859.16	5859.16	5859.16	694.432	7537.51	7537.51	7537.51	7537.51	7537.51
694.267	5778.76	5778.76	5778.76	5778.76	5778.76	694.332	7621.26	7621.26	7621.26	7621.26	7621.26
694.167	5885.96	5885.96	5885.96	5885.96	5885.96	694.232	7473.86	7473.86	7473.86	7473.86	7473.86
694.067	5718.46	5718.46	5718.46	5718.46	5718.46	694.132	7631.31	7631.31	7631.31	7631.31	7631.31
693.967	5849.11	5849.11	5849.11	5849.11	5849.11	694.032	7661.46	7661.46	7661.46	7661.46	7661.46
693.867	5875.91	5875.91	5875.91	5875.91	5875.91	693.932	7477.21	7477.21	7477.21	7477.21	7477.21
693.767	5695.01	5695.01	5695.01	5695.01	5695.01	693.832	7209.21	7209.21	7209.21	7209.21	7209.21
693.667	5611.26	5611.26	5611.26	5611.26	5611.26	693.732	7333.16	7333.16	7333.16	7333.16	7333.16
693.567	5691.66	5691.66	5691.66	5691.66	5691.66	693.632	7718.41	7718.41	7718.42	7718.41	7718.42
693.467	5477.26	5477.26	5477.26	5477.26	5477.26	693.532	7584.41	7584.41	7584.42	7584.41	7584.42
693.367	5564.36	5564.36	5564.36	5564.36	5564.36	693.432	7349.91	7349.91	7349.92	7349.91	7349.92
693.267	5607.91	5607.91	5607.91	5607.91	5607.91	693.332	7299.66	7299.66	7299.68	7299.66	7299.68
693.167	5577.76	5577.76	5577.76	5577.76	5577.76	693.232	7359.96	7359.96	7359.98	7359.96	7359.98
693.067	5547.61	5547.61	5547.61	5547.61	5547.61	693.132	7641.36	7641.36	7641.4	7641.36	7641.4
692.967	5728.51	5728.51	5728.51	5728.51	5728.51	693.032	7500.66	7500.66	7500.71	7500.66	7500.71
692.867	5460.51	5460.51	5460.51	5460.51	5460.51	692.932	7534.16	7534.16	7534.24	7534.16	7534.24
692.767	5457.16	5457.16	5457.16	5457.16	5457.16	692.832	7420.26	7420.26	7420.37	7420.26	7420.37
692.667	5671.56	5671.56	5671.56	5671.56	5671.56	692.732	7289.61	7289.61	7289.77	7289.61	7289.77
692.567	5473.91	5473.91	5473.91	5473.91	5473.91	692.632	7540.86	7540.86	7541.09	7540.86	7541.09
692.467	5524.16	5524.16	5524.16	5524.16	5524.16	692.532	7520.76	7520.76	7521.08	7520.76	7521.08
692.367	5731.86	5731.86	5731.87	5731.86	5731.87	692.432	7520.76	7520.76	7521.22	7520.76	7521.22
692.267	5688.31	5688.31	5688.32	5688.31	5688.32	692.332	7507.36	7507.36	7508.01	7507.36	7508.01
692.167	5671.56	5671.56	5671.58	5671.56	5671.58	692.232	7289.61	7289.61	7290.51	7289.61	7290.51
692.067	5504.06	5527.51	5527.54	5527.51	5527.54	692.132	7447.06	7447.06	7448.31	7447.06	7448.31
691.967	5604.56	5527.51	5527.55	5527.51	5527.55	692.032	7463.81	7443.47	7445.18	7443.47	7445.18
691.867	5631.36	5527.51	5527.57	5527.51	5527.57	691.932	7473.86	7439.86	7442.21	7439.86	7442.21
691.767	5795.51	5527.51	5527.61	5527.51	5527.61	691.832	7604.51	7436.24	7439.44	7436.24	7439.44
691.667	5614.61	5527.51	5527.67	5527.51	5527.67	691.732	7437.01	7432.62	7436.91	7432.62	7436.91
691.567	5922.81	5527.51	5527.75	5527.51	5527.75	691.632	7212.56	7212.56	7218.3	7212.56	7218.3
691.467	5654.81	5527.51	5527.87	5527.51	5527.87	691.532	7400.16	7212.2	7219.83	7212.2	7219.83
691.367	5715.11	5527.51	5528.05	5527.51	5528.05	691.432	7567.66	7211.85	7221.91	7211.85	7221.91
691.267	5604.56	5527.51	5528.3	5527.51	5528.3	691.332	7467.16	7211.49	7224.65	7211.49	7224.65
691.167	5839.06	5527.51	5528.66	5527.51	5528.66	691.232	7386.76	7211.13	7228.21	7211.13	7228.21
691.067	5738.56	5527.51	5529.18	5527.51	5529.18	691.132	7534.16	7210.77	7232.76	7210.76	7232.77
690.967	5651.46	5527.51	5529.89	5527.51	5529.89	691.032	7530.81	7210.4	7238.53	7210.4	7238.53
690.867	5681.61	5527.51	5530.87	5527.51	5530.87	690.932	7453.76	7210.04	7245.77	7210.04	7245.78
690.767	5658.16	5527.51	5532.19	5527.51	5532.19	690.832	7406.86	7209.68	7254.71	7209.68	7254.71
690.667	5607.91	5527.51	5533.97	5527.51	5533.97	690.732	7400.16	7209.32	7265.59	7209.31	7265.6
690.567	5681.61	5527.51	5536.34	5527.51	5536.34	690.632	7457.11	7208.96	7278.71	7208.94	7278.72
690.467	5661.51	5527.51	5539.45	5527.51	5539.45	690.532	7587.76	7208.6	7294.35	7208.58	7294.37
690.367	5818.96	5527.51	5543.46	5527.51	5543.46	690.432	7460.46	7208.24	7312.97	7208.21	7313
690.267	5762.01	5527.51	5548.58	5527.51	5548.58	690.332	7390.11	7207.9	7334.69	7207.84	7334.75
690.167	5738.56	5527.51	5555.01	5527.51	5555.01	690.232	7614.56	7207.55	7359.75	7207.47	7359.83
690.067	5782.11	5527.51	5563.04	5527.51	5563.04	690.132	7671.51	7207.23	7388.29	7207.1	7388.41
689.967	6046.76	5527.51	5572.9	5527.51	5572.9	690.032	7607.86	7206.92	7420.4	7206.73	7420.59
689.867	5959.66	5527.51	5584.77	5527.51	5584.78	689.932	7490.61	7206.65	7456.19	7206.36	7456.48
689.767	5735.21	5527.51	5598.86	5527.51	5598.86	689.832	7363.31	7206.42	7495.41	7205.99	7495.84
689.667	5520.81	5527.51	5615.29	5527.51	5615.29	689.732	7748.56	7206.25	7537.64	7205.62	7538.27
689.567	5494.01	5527.51	5634.14	5527.51	5634.14	689.632	7701.66	7206.17	7582.35	7205.25	7583.27
689.467	5624.66	5527.51	5655.37	5527.51	5655.37	689.532	7567.66	7206.23	7628.82	7204.88	7630.17
689.367	5681.61	5527.51	5678.68	5527.51	5678.68	689.432	7627.96	7206.46	7676.13	7204.5	7678.09
689.267	5835.71	5527.52	5703.66	5527.51	5703.67	689.332	7587.76	7206.95	7723.07	7204.13	7725.89
689.167	5993.16	5527.53	5729.71	5527.51	5729.72	689.232	7654.76	7207.77	7768.32	7203.76	7772.33
689.067	5567.71	5527.54	5756.03	5527.51	5756.06	689.132	7450.41	7209.06	7810.5	7203.38	7816.18
688.967	5818.96	5527.56	5781.61	5527.51	5781.66	689.032	7718.41	7211.01	7848.2	7203.01	7856.2
688.867	6026.66	5527.59	5805.32	5527.51	5805.4	688.932	7761.96	7213.81	7880.04	7202.64	7891.21
688.767	5919.46	5527.64	5826.01	5527.51	5826.14	688.832	7755.26	7217.74	7904.32	7202.26	7919.79
688.667	5932.86	5527.72	5842.59	5527.51	5842.8	688.732	7748.56	7223.15	7920.39	7201.89	7941.65
688.567	5929.51	5527.84	5854.1	5527.51	5854.43	688.632	7638.01	7230.5	7927.58	7201.52	7956.57
688.467	5741.91	5528.03	5859.72	5527.51	5860.24	688.532	7966.31	7240.5	7925.58	7201.14	7964.94
688.367	5936.21	5528.31	5859.1	5527.51	5859.91	688.432	7942.86	7253.77	7914.44	7200.77	7967.45
688.267	5996.51	5528.74	5852.39	5527.51	5853.63	688.332	7986.41	7271.19	7894.27	7200.4	7965.07
688.167	5859.16	5529.39	5840.01	5527.51	5841.9	688.232	7916.06	7293.81	7866.18	7200.02	7959.96
688.067	5875.91	5530.35	5822.7	5527.51	5825.54	688.132	7942.86	7322.9	7831.39	7199.65	7954.64
687.967	5862.51	5531.74	5801.4	5527.51	5805.63	688.032	7788.76	7360.44	7791.21	7199.28	7952.37
687.867	5751.96	5533.73	5777.22	5527.51	5783.44	687.932	7973.01	7408.04	7747.02	7198.91	7956.15
687.767	5839.06	5536.57	5751.42	5527.51	5760.48	687.832	7882.56	7467.72	7700.21	7198.54	7969.38
687.667	5896.01	5540.59	5725.09	5527.51	5738.17	687.732	8197.46	7541.83	7652.23	7198.18	7995.88
687.567	5929.51	5546.19	5699.16	5527.51	5717.85	687.632	8197.46	7633.03	7604.38	7197.81	8039.6
687.467	5738.56	5553.89	5674.41	5527.51	5700.79	687.532	8498.96	7744.92	7557.71	7197.44	8105.18
687.367	6040.06	5564.34	5651.47	5527.51	5688.3	687.432	8606.16	7880.92	7513.06	7197.08	8196.89
687.267	5839.06	5578.33	5630.7	5527.51	5681.52	687.332	8740.16	8043.77	7471.11	7196.72	8318.17
687.167	5889.31	5596.94	5612.26	5527.51	5681.7	687.232	8864.11	8236.85	7432.51	7196.36	8473
687.067	5812.26	5621.47	5596.22	5527.51	5690.18	687.132	9132.11	8463.41	7397.36	7196	8664.77
686.967	5926.16	5653.17	5582.5	5527.51	5708.16	687.032	9313.01	8726.96	7365.79	7195.65	8897.1
686.867	6117.11	5693.63	5571	5527.51	5737.12	686.932	9487.21	9031.56	7337.77	7195.29	9174.04
686.767	6133.86	5744.56	5561.53	5527.51	5778.58	686.832	9932.77	9377.25	7313.21	7194.95	9495.51
686.667	6207.56	5807.81	5553.8	5527.51	5834.1	686.732	10050	9764.68	7292.04	7194.61	9862.12
686.567	5916.11	5885.86	5547.59	5527.51	5905.95	686.632	10509	10193.2	7273.9	7194.27	10272.9
686.467	6046.76	5980.03	5542.67	5527.51	5995.19	686.532	11038.3	10660.6	7258.48	7193.94	10725.2
686.367	6220.96	6091.83	5538.82	5527.51	6103.15	686.432	11390	11164.2	7245.5	7193.61	11216.1
686.267	6381.76	6222.36	5535.88	5527.51	6230.73	686.332	11745.1	11695.2	7234.65	7193.3	11736.6
686.167	6351.61	6372.02	5533.63	5527.51	6378.14	686.232	12153.8	12244.6	7225.73	7192.99	12277.3
686.067	6582.76	6540.72	5531.93	5527.51	6545.15	686.132	12488.8	12801	7218.43	7192.69	12826.7
685.967	6646.41	6726.49	5530.67	5527.51	6729.65	686.032	13125.3	13351.1	7212.48	7192.4	13371.2
685.867	6746.91	6925.82	5529.74	5527.51	6928.06	685.932	13229.2	13878.7	7207.66	7192.12	13894.2
685.767	6931.16	7134	5529.07	5527.51	7135.56	685.832	13812.1	14366	7203.78	7191.85	14378
685.667	7165.66	7344.73	5528.59	5527.51	7345.82	685.732	14143.7	14797.4	7200.68	7191.6	14806.5
685.567	7430.31	7550.2	5528.25	5527.51	7550.95	685.632	14418.4	15157	7198.24	7191.36	15163.9
685.467	7631.31	7741	5528.01	5527.51	7741.51	685.532	15175.5	15431	7196.3	7191.13	15436.2
685.367	7855.76	7908.1	5527.85	5527.51	7908.44	685.432	15537.3	15606.5	7194.77	7190.91	15610.4
685.267	8123.76	8042.65	5527.73	5527.51	8042.87	685.332	16046.5	15672.8	7193.57	7190.71	15675.7
685.167	8133.81	8137	5527.66	5527.51	8137.15	685.232	16204	15631.6	7192.62	7190.53	15633.7
685.067	8143.86	8185.46	5527.6	5527.51	8185.56	685.132	16150.4	15484.5	7191.89	7190.37	15486
684.967	8170.66	8183.29	5527.57	5527.51	8183.35	685.032	15885.7	15237.8	7191.33	7190.22	15238.9
684.867	8220.91	8132.04	5527.55	5527.51	8132.08	684.932	15366.5	14901.4	7190.88	7190.08	14902.2
684.767	8096.96	8035.17	5527.53	5527.51	8035.19	684.832	15058.3	14485	7190.54	7189.97	14485.6
684.667	7859.11	7898.47	5527.52	5527.51	7898.48	684.732	14294.5	14009.1	7190.27	7189.86	14009.5
684.567	7849.06	7729.67	5527.52	5527.51	7729.68	684.632	13647.9	13490.2	7190.06	7189.78	13490.5
684.467	7416.91	7537.4	5527.51	5527.51	7537.41	684.532	12914.3	12944.7	7189.9	7189.7	12944.9
684.367	7125.46	7331.34	5527.51	5527.51	7331.34	684.432	12019.8	12388.1	7189.77	7189.63	12388.2
684.267	6941.21	7120.59	5527.51	5527.51	7120.59	684.332	11503.9	11835	7189.67	7189.57	11835.1
684.167	6931.16	6912.78	5527.51	5527.51	6912.78	684.232	10807.1	11298.3	7189.59	7189.52	11298.4
684.067	6790.46	6714.1	5527.51	5527.51	6714.1	684.132	10629.6	10787.2	7189.53	7189.48	10787.3
683.967	6622.96	6529.32	5527.51	5527.51	6529.32	684.032	10026.6	10308.9	7189.48	7189.45	10308.9
683.867	6368.36	6362.1	5527.51	5527.51	6362.1	683.932	9741.82	9868.17	7189.43	7189.42	9868.19
683.767	6207.56	6213.56	5527.51	5527.51	6213.56	683.832	8991.41	9468.88	7189.4	7189.39	9468.89
683.667	6157.31	6084.15	5527.51	5527.51	6084.15	683.732	8589.41	9112.96	7189.37	7189.37	9112.97
683.567	5684.96	5973.42	5527.51	5527.51	5973.42	683.632	8626.26	8798.36	7189.35	7189.35	8798.36
683.467	5839.06	5880.25	5527.51	5527.51	5880.25	683.532	8395.11	8523.51	7189.33	7189.33	8523.51
683.367	5661.51	5803.53	5527.51	5527.51	5803.53	683.432	8157.26	8286.08	7189.32	7189.31	8286.08
683.267	5621.31	5741.04	5527.51	5527.51	5741.04	683.332	8076.86	8083.23	7189.3	7189.3	8083.23
683.167	5725.16	5690.77	5527.51	5527.51	5690.77	683.232	7828.96	7913.24	7189.29	7189.29	7913.24
683.067	5805.56	5650.88	5527.51	5527.51	5650.88	683.132	7644.71	7770.79	7189.28	7189.28	7770.79
682.967	5741.91	5619.64	5527.51	5527.51	5619.64	683.032	7631.31	7652.56	7189.27	7189.27	7652.56
682.867	5678.26	5595.6	5527.51	5527.51	5595.6	682.932	7644.71	7555.34	7189.26	7189.26	7555.34
682.767	5561.01	5577.35	5527.51	5527.51	5577.35	682.832	7617.91	7476.14	7189.25	7189.25	7476.15
682.667	5557.66	5563.59	5527.51	5527.51	5563.59	682.732	7500.66	7412.74	7189.24	7189.24
682.567	5611.26	5553.32	5527.51	5527.51	5553.32	682.632	7359.96	7362.11	7189.24	7189.24	7362.11
682.467	5420.31	5545.77	5527.51	5527.51	5545.77	682.532	7413.56	7321.87	7189.23	7189.23	7321.87
682.367	5695.01	5540.27	5527.51	5527.51	5540.27	682.432	7443.71	7290.17	7189.22	7189.22	7290.17
682.267	5634.71	5536.37	5527.51	5527.51	5536.37	682.332	7249.41	7265.42	7189.22	7189.22	7265.42
682.167	5678.26	5533.59	5527.51	5527.51	5533.59	682.232	7406.86	7246.36	7189.21	7189.21	7246.36
682.067	5554.31	5531.63	5527.51	5527.51	5531.63	682.132	7323.11	7231.83	7189.21	7189.21	7231.83
681.967	5691.66	5530.27	5527.51	5527.51	5530.27	682.032	7366.66	7220.73	7189.2	7189.2	7220.73
681.867	5628.01	5529.34	5527.51	5527.51	5529.34	681.932	7239.36	7212.33	7189.2	7189.2	7212.33
681.767	5705.06	5528.71	5527.51	5527.51	5528.71	681.832	7276.21	7206.02	7189.19	7189.19	7206.02
681.667	5721.81	5528.29	5527.51	5527.51	5528.29	681.732	7366.66	7201.33	7189.19	7189.19	7201.33
681.567	5447.11	5528.01	5527.51	5527.51	5528.01	681.632	7169.01	7197.92	7189.19	7189.19	7197.92
681.467	5507.41	5527.83	5527.51	5527.51	5527.83	681.532	6984.76	7195.42	7189.18	7189.18	7195.42
681.367	5467.21	5527.71	5527.51	5527.51	5527.71	681.432	7065.16	7193.59	7189.18	7189.18	7193.59
681.267	5447.11	5527.63	5527.51	5527.51	5527.63	681.332	7148.91	7192.27	7189.17	7189.17	7192.27
681.167	5504.06	5527.59	5527.51	5527.51	5527.59	681.232	7185.76	7191.32	7189.17	7189.17	7191.32
681.067	5463.86	5527.56	5527.51	5527.51	5527.56	681.132	7242.71	7190.66	7189.17	7189.17	7190.66
680.967	5447.11	5527.54	5527.51	5527.51	5527.54	681.032	7282.91	7190.19	7189.16	7189.16	7190.19
680.867	5447.11	5527.53	5527.51	5527.51	5527.53	680.932	7175.71	7189.86	7189.16	7189.16	7189.86
680.767	5463.86	5527.52	5527.51	5527.51	5527.52	680.832	7400.16	7189.63	7189.15	7189.15	7189.63
680.667	5370.06	5527.51	5527.51	5527.51	5527.51	680.732	7346.56	7189.47	7189.15	7189.15	7189.47
680.567	5634.71	5527.51	5527.51	5527.51	5527.51	680.632	7326.46	7189.36	7189.15	7189.15	7189.36
680.467	5624.66	5527.51	5527.51	5527.51	5527.51	680.532	7209.21	7189.29	7189.15	7189.15	7189.29
680.367	5731.86	5527.51	5527.51	5527.51	5527.51	680.432	7323.11	7189.24	7189.14	7189.14	7189.24
680.267	5483.96	5527.51	5527.51	5527.51	5527.51	680.332	7125.46	7189.2	7189.14	7189.14	7189.2
680.167	5447.11	5527.51	5527.51	5527.51	5527.51	680.232	7185.76	7189.18	7189.14	7189.14	7189.18
680.067	5698.36	5527.51	5527.51	5527.51	5527.51	680.132	7303.01	7189.16	7189.14	7189.14	7189.16
679.967	5681.61	5527.51	5527.51	5527.51	5527.51	680.032	7242.71	7189.15	7189.13	7189.13	7189.15
679.867	5544.26	5527.51	5527.51	5527.51	5527.51	679.932	7252.76	7189.14	7189.13	7189.13	7189.14
679.767	5540.91	5527.51	5527.51	5527.51	5527.51	679.832	7078.56	7189.14	7189.13	7189.13	7189.14
679.667	5936.21	5527.51	5527.51	5527.51	5527.51	679.732	7229.31	7189.13	7189.13	7189.13	7189.13
679.567	5711.76	5527.51	5527.51	5527.51	5527.51	679.632	7132.16	7189.13	7189.13	7189.13	7189.13
679.467	5591.16	5527.51	5527.51	5527.51	5527.51	679.532	7246.06	7189.12	7189.12	7189.12	7189.12
679.367	5520.81	5527.51	5527.51	5527.51	5527.51	679.432	7296.31	7189.12	7189.12	7189.12	7189.12
679.267	5554.31	5527.51	5527.51	5527.51	5527.51	679.332	7202.51	7189.12	7189.12	7189.12	7189.12
679.167	5540.91	5527.51	5527.51	5527.51	5527.51	679.232	7249.41	7189.12	7189.12	7189.12	7189.12
679.067	5621.31	5527.51	5527.51	5527.51	5527.51	679.132	7410.21	7189.12	7189.12	7189.12	7189.12
678.967	5735.21	5527.51	5527.51	5527.51	5527.51	679.032	7373.36	7189.12	7189.12	7189.12	7189.12
678.867	5607.91	5527.51	5527.51	5527.51	5527.51	678.932	7125.46	7189.11	7189.11	7189.11	7189.11
678.767	5544.26	5527.51	5527.51	5527.51	5527.51	678.832	7014.91	7189.11	7189.11	7189.11	7189.11
678.667	5597.86	5527.51	5527.51	5527.51	5527.51	678.732	7192.46	7189.11	7189.11	7189.11	7189.11
678.567	5755.31	5527.51	5527.51	5527.51	5527.51	678.632	7225.96	7189.11	7189.11	7189.11	7189.11
678.467	5537.56	5527.51	5527.51	5527.51	5527.51	678.532	7296.31	7189.11	7189.11	7189.11	7189.11
678.367	5534.21	5527.51	5527.51	5527.51	5527.51	678.432	7262.81	7189.11	7189.11	7189.11	7189.11
678.267	5802.21	5527.51	5527.51	5527.51	5527.51	678.332	7370.01	7189.11	7189.11	7189.11	7189.11
678.167	5671.56	5527.51	5527.51	5527.51	5527.51	678.232	7128.81	7189.11	7189.11	7189.11	7189.11
678.067	5517.46	5527.51	5527.51	5527.51	5527.51	678.132	7118.76	7189.11	7189.11	7189.11	7189.11
677.967	5393.51	5393.51	5393.51	5393.51	5393.51	678.032	7319.76	7319.76	7319.76	7319.76	7319.76
677.867	5674.91	5674.91	5674.91	5674.91	5674.91	677.932	7259.46	7259.46	7259.46	7259.46	7259.46
677.767	5738.56	5738.56	5738.56	5738.56	5738.56	677.832	7142.21	7142.21	7142.21	7142.21	7142.21
677.667	5721.81	5721.81	5721.81	5721.81	5721.81	677.732	7262.81	7262.81	7262.81	7262.81	7262.81
677.567	5497.36	5497.36	5497.36	5497.36	5497.36	677.632	7195.81	7195.81	7195.81	7195.81	7195.81
677.467	5514.11	5514.11	5514.11	5514.11	5514.11	677.532	7286.26	7286.26	7286.26	7286.26	7286.26
677.367	5447.11	5447.11	5447.11	5447.11	5447.11	677.432	7162.31	7162.31	7162.31	7162.31	7162.31
677.267	5530.86	5530.86	5530.86	5530.86	5530.86	677.332	7316.41	7316.41	7316.41	7316.41	7316.41
677.167	5463.86	5463.86	5463.86	5463.86	5463.86	677.232	7088.61	7088.61	7088.61	7088.61	7088.61
677.067	5514.11	5514.11	5514.11	5514.11	5514.11	677.132	7309.71	7309.71	7309.71	7309.71	7309.71
676.967	5467.21	5467.21	5467.21	5467.21	5467.21	677.032	7326.46	7326.46	7326.46	7326.46	7326.46
676.867	5641.41	5641.41	5641.41	5641.41	5641.41	676.932	7346.56	7346.56	7346.56	7346.56	7346.56
676.767	5711.76	5711.76	5711.76	5711.76	5711.76	676.832	7175.71	7175.71	7175.71	7175.71	7175.71
676.667	5698.36	5698.36	5698.36	5698.36	5698.36	676.732	7343.21	7343.21	7343.21	7343.21	7343.21
676.567	5581.11	5581.11	5581.11	5581.11	5581.11	676.632	7115.41	7115.41	7115.41	7115.41	7115.41
676.467	5711.76	5711.76	5711.76	5711.76	5711.76	676.532	7048.41	7048.41	7048.41	7048.41	7048.41
676.367	5567.71	5567.71	5567.71	5567.71	5567.71	676.432	7172.36	7172.36	7172.36	7172.36	7172.36
676.267	5617.96	5617.96	5617.96	5617.96	5617.96	676.332	7276.21	7276.21	7276.21	7276.21	7276.21
676.167	5634.71	5634.71	5634.71	5634.71	5634.71	676.232	7125.46	7125.46	7125.46	7125.46	7125.46
676.067	5661.51	5661.51	5661.51	5661.51	5661.51	676.132	7105.36	7105.36	7105.36	7105.36	7105.36
675.967	5490.66	5490.66	5490.66	5490.66	5490.66	676.032	7440.36	7440.36	7440.36	7440.36	7440.36
675.867	5527.51	5527.51	5527.51	5527.51	5527.51	675.932	7152.26	7152.26	7152.26	7152.26	7152.26
675.767	5604.56	5604.56	5604.56	5604.56	5604.56	675.832	7128.81	7128.81	7128.81	7128.81	7128.81
675.667	5674.91	5674.91	5674.91	5674.91	5674.91	675.732	7205.86	7205.86	7205.86	7205.86	7205.86
675.567	5741.91	5741.91	5741.91	5741.91	5741.91	675.632	7229.31	7229.31	7229.31	7229.31	7229.31
675.467	5668.21	5668.21	5668.21	5668.21	5668.21	675.532	7416.91	7416.91	7416.91	7416.91	7416.91
675.367	5427.01	5427.01	5427.01	5427.01	5427.01	675.432	7205.86	7205.86	7205.86	7205.86	7205.86
675.267	5530.86	5530.86	5530.86	5530.86	5530.86	675.332	7316.41	7316.41	7316.41	7316.41	7316.41
675.167	5514.11	5514.11	5514.11	5514.11	5514.11	675.232	7430.31	7430.31	7430.31	7430.31	7430.31
675.067	5520.81	5520.81	5520.81	5520.81	5520.81	675.132	7276.21	7276.21	7276.21	7276.21	7276.21

## Sheet: Fig.3b
	10mg/ml			20mg/ml			30mg/ml			60mg/ml			100mg/ml
	Shear rate	Stress	Viscosity	Shear rate	Stress	Viscosity	Shear rate	Stress	Viscosity	Shear rate	Stress	Viscosity	Shear rate	Stress	Viscosity
	0.01257	0.00204	0.16245	0.01257	0.00185	0.14691	0.01257	0.16187	0.00203	0.01257	42.1971	3357.69	0.01216	299.492	24638.9
	0.01582	0.00206	0.13041	0.01586	0.00227	0.14314	0.01587	0.12959	0.00205	0.01587	48.8041	3076.04	0.01581	296.532	18757.5
	0.01997	0.00202	0.10136	0.01998	0.00266	0.13306	0.01997	0.10238	0.00204	0.01997	49.5533	2481.15	0.01998	294.328	14730.2
	0.02512	0.00208	0.08291	0.02512	0.00299	0.11882	0.02513	0.08351	0.00211	0.02513	48.9383	1947.33	0.025	291.888	11674.5
	0.03162	0.00224	0.07071	0.03165	0.0035	0.11055	0.03161	0.06899	0.00218	0.03161	48.4637	1533.4	0.03159	292.776	9267.15
	0.03981	0.00213	0.05345	0.03976	0.00417	0.10483	0.0398	0.05418	0.00214	0.0398	48.235	1212.04	0.03982	293.714	7375.25
	0.05012	0.002	0.03991	0.05011	0.00488	0.09738	0.05011	0.0401	0.00201	0.05011	48.128	960.421	0.05013	293.758	5859.52
	0.06311	0.00192	0.03036	0.06311	0.00564	0.08934	0.06306	0.02997	0.00189	0.06306	48.1437	763.431	0.06312	292.679	4636.62
	0.07941	0.00182	0.02287	0.07941	0.00667	0.08393	0.07938	0.0233	0.00184	0.07938	48.2646	607.984	0.07943	290.989	3663.3
	0.1	0.002	0.02001	0.1	0.00762	0.07617	0.1	0.02054	0.0021	0.1	48.4271	484.271	0.1	288.602	2886.12
	0.12588	0.00244	0.01937	0.12589	0.00849	0.06746	0.12586	0.01735	0.00215	0.12586	48.5586	385.804	0.12592	285.01	2263.44
	0.15832	0.00196	0.01236	0.15847	0.00963	0.06078	0.15846	0.01473	0.00232	0.15846	48.6429	306.972	0.1585	279.109	1760.92
	0.19953	0.00279	0.01399	0.19953	0.01061	0.0532	0.19952	0.01245	0.00253	0.19952	48.8748	244.957	0.19957	273.814	1372.04
	0.25117	0.00292	0.01161	0.25117	0.0124	0.04936	0.25119	0.01231	0.00308	0.25119	49.1404	195.627	0.25121	269.539	1072.96
	0.31622	0.00333	0.01054	0.31623	0.0143	0.04522	0.31622	0.01006	0.00318	0.31622	49.2786	155.839	0.31626	263.766	834.005
	0.39809	0.00315	0.00792	0.39809	0.01656	0.04159	0.39806	0.00821	0.00323	0.39806	49.6209	124.656	0.3981	259.292	651.319
	0.50116	0.00327	0.00652	0.50117	0.01984	0.0396	0.5012	0.00657	0.00332	0.5012	49.8152	99.3912	0.5012	265.017	528.769
	0.63096	0.00363	0.00575	0.6309	0.02277	0.03609	0.63096	0.00556	0.0035	0.63096	49.7917	78.9141	0.63099	272.867	432.439
	0.79431	0.00354	0.00446	0.79435	0.02718	0.03422	0.79431	0.00453	0.00355	0.79431	49.4042	62.1976	0.79429	274.341	345.392
	0.99997	0.00378	0.00378	0.99989	0.03242	0.03242	1.00001	0.00391	0.00394	1.00001	49.1969	49.1965	0.99996	271.614	271.625
	1.25891	0.00504	0.004	1.25883	0.03797	0.03017	1.25894	0.00388	0.00494	1.25894	49.2175	39.0942	1.25898	261.989	208.096
	1.58487	0.00615	0.00388	1.58487	0.0453	0.02858	1.58478	0.00388	0.00613	1.58478	49.4416	31.1978	1.58499	262.973	165.915
	1.99525	0.00713	0.00357	1.99523	0.05407	0.0271	1.99525	0.00358	0.00712	1.99525	50.1964	25.158	1.99527	273.239	136.943
	2.51188	0.00818	0.00326	2.5118	0.06364	0.02534	2.51184	0.00327	0.00818	2.51184	50.7096	20.1882	2.51207	278.174	110.735
	3.16226	0.00963	0.00305	3.16208	0.07484	0.02367	3.16231	0.00306	0.00971	3.16231	50.9539	16.1129	3.16236	278.769	88.1523
	3.98106	0.01176	0.00295	3.98095	0.08692	0.02183	3.98102	0.00293	0.01166	3.98102	51.6495	12.9739	3.98134	281.806	70.7816
	5.01186	0.01391	0.00278	5.0116	0.10201	0.02035	5.01176	0.00279	0.01397	5.01176	52.2392	10.4233	5.01205	287.694	57.4005
	6.30955	0.01661	0.00263	6.30937	0.12041	0.01909	6.30951	0.00262	0.01653	6.30951	53.1965	8.43116	6.31035	290.927	46.1031
	7.9432	0.01967	0.00248	7.94306	0.14978	0.01886	7.94319	0.00249	0.01976	7.94319	54.2133	6.82513	7.94427	286.381	36.0488
	9.99994	0.02378	0.00238	9.99948	0.17624	0.01762	9.99994	0.00237	0.02376	9.99994	55.3063	5.53067	10.0001	297.931	29.7926
	12.589	0.02859	0.00227	12.5887	0.20473	0.01626	12.5891	0.00226	0.02847	12.5891	56.4927	4.48743	12.5897	301.902	23.9802
	15.8488	0.03392	0.00214	15.8484	0.23853	0.01505	15.8488	0.00214	0.03369	15.8488	57.7627	3.6446	15.8491	299.346	18.8873
	19.9525	0.04099	0.00205	19.9517	0.27958	0.01401	19.9525	0.00211	0.04239	19.9525	59.2474	2.96943	19.9521	310.004	15.5374
	25.1183	0.05374	0.00214	25.1177	0.32562	0.01296	25.1184	0.00206	0.05194	25.1184	60.8838	2.42388	25.1191	321.088	12.7826
	31.623	0.05984	0.00189	31.6221	0.37736	0.01193	31.6223	0.00192	0.06027	31.6223	62.6839	1.98227	31.6266	331.968	10.4965
	39.8101	0.06796	0.00171	39.8088	0.44004	0.01105	39.8108	0.00172	0.06849	39.8108	64.6291	1.6234	39.8135	328.965	8.26265
	50.1186	0.08178	0.00163	50.117	0.51176	0.01021	50.1176	0.00162	0.08146	50.1176	66.7721	1.33231	50.1188	336.496	6.71397
	63.0958	0.09881	0.00157	63.0943	0.59586	0.00944	63.0944	0.00157	0.09885	63.0944	69.1009	1.0952	63.1008	339.624	5.38224
	79.4308	0.12027	0.00151	79.4295	0.69385	0.00874	79.4315	0.00151	0.12063	79.4315	71.5711	0.90104	79.4413	342.205	4.30765
	99.9995	0.14691	0.00147	99.9954	0.80888	0.00809	99.9991	0.00147	0.14672	99.9991	74.2348	0.74235	100.007	343.728	3.43706

## Sheet: Fig.3c
	Measure						fit curve
	layer	70kPa	60kPa	50kPa			layer	70kPa		60kPa		70kPa
	1	2.4708	1.92525	0.8709			1	2.20209	1	1.94351	1	0.93181
	2	5.66359	3.61615	2.46532			1.00501	2.21873	1.00501	1.95345	1.00501	0.93966
	3	8.50979	6.22103	3.93644			1.01001	2.23536	1.01001	1.9634	1.01001	0.94751
	4	11.8559	7.99925	6.00714			1.01502	2.25199	1.01502	1.97334	1.01502	0.95536
	5	15.8471	10.1351	7.30677			1.02002	2.26862	1.02002	1.98328	1.02002	0.96321
	6	18.9143	11.5654	8.53106			1.02503	2.28526	1.02503	1.99323	1.02503	0.97106
							1.03003	2.30189	1.03003	2.00317	1.03003	0.97891
							1.03504	2.31852	1.03504	2.01312	1.03504	0.98676
							1.04004	2.33516	1.04004	2.02306	1.04004	0.99461
							1.04505	2.35179	1.04505	2.033	1.04505	1.00246
							1.05005	2.36842	1.05005	2.04295	1.05005	1.01031
							1.05506	2.38506	1.05506	2.05289	1.05506	1.01816
							1.06006	2.40169	1.06006	2.06283	1.06006	1.02601
							1.06507	2.41832	1.06507	2.07278	1.06507	1.03386
							1.07007	2.43495	1.07007	2.08272	1.07007	1.04171
							1.07508	2.45159	1.07508	2.09266	1.07508	1.04956
							1.08008	2.46822	1.08008	2.10261	1.08008	1.05741
							1.08509	2.48485	1.08509	2.11255	1.08509	1.06526
							1.09009	2.50149	1.09009	2.1225	1.09009	1.07311
							1.0951	2.51812	1.0951	2.13244	1.0951	1.08096
							1.1001	2.53475	1.1001	2.14238	1.1001	1.08881
							1.10511	2.55138	1.10511	2.15233	1.10511	1.09666
							1.11011	2.56802	1.11011	2.16227	1.11011	1.10451
							1.11512	2.58465	1.11512	2.17221	1.11512	1.11236
							1.12012	2.60128	1.12012	2.18216	1.12012	1.12021
							1.12513	2.61792	1.12513	2.1921	1.12513	1.12806
							1.13013	2.63455	1.13013	2.20204	1.13013	1.13591
							1.13514	2.65118	1.13514	2.21199	1.13514	1.14376
							1.14014	2.66782	1.14014	2.22193	1.14014	1.15161
							1.14515	2.68445	1.14515	2.23188	1.14515	1.15946
							1.15015	2.70108	1.15015	2.24182	1.15015	1.16731
							1.15516	2.71771	1.15516	2.25176	1.15516	1.17516
							1.16016	2.73435	1.16016	2.26171	1.16016	1.18301
							1.16517	2.75098	1.16517	2.27165	1.16517	1.19086
							1.17017	2.76761	1.17017	2.28159	1.17017	1.19871
							1.17518	2.78425	1.17518	2.29154	1.17518	1.20656
							1.18018	2.80088	1.18018	2.30148	1.18018	1.21441
							1.18519	2.81751	1.18519	2.31142	1.18519	1.22226
							1.19019	2.83414	1.19019	2.32137	1.19019	1.23011
							1.1952	2.85078	1.1952	2.33131	1.1952	1.23796
							1.2002	2.86741	1.2002	2.34126	1.2002	1.24581
							1.20521	2.88404	1.20521	2.3512	1.20521	1.25366
							1.21021	2.90068	1.21021	2.36114	1.21021	1.26151
							1.21522	2.91731	1.21522	2.37109	1.21522	1.26936
							1.22022	2.93394	1.22022	2.38103	1.22022	1.27721
							1.22523	2.95058	1.22523	2.39097	1.22523	1.28506
							1.23023	2.96721	1.23023	2.40092	1.23023	1.29291
							1.23524	2.98384	1.23524	2.41086	1.23524	1.30076
							1.24024	3.00047	1.24024	2.42081	1.24024	1.30861
							1.24525	3.01711	1.24525	2.43075	1.24525	1.31646
							1.25025	3.03374	1.25025	2.44069	1.25025	1.32431
							1.25526	3.05037	1.25526	2.45064	1.25526	1.33216
							1.26026	3.06701	1.26026	2.46058	1.26026	1.34001
							1.26527	3.08364	1.26527	2.47052	1.26527	1.34786
							1.27027	3.10027	1.27027	2.48047	1.27027	1.35571
							1.27528	3.1169	1.27528	2.49041	1.27528	1.36356
							1.28028	3.13354	1.28028	2.50035	1.28028	1.37141
							1.28529	3.15017	1.28529	2.5103	1.28529	1.37926
							1.29029	3.1668	1.29029	2.52024	1.29029	1.38711
							1.2953	3.18344	1.2953	2.53019	1.2953	1.39496
							1.3003	3.20007	1.3003	2.54013	1.3003	1.40281
							1.30531	3.2167	1.30531	2.55007	1.30531	1.41066
							1.31031	3.23334	1.31031	2.56002	1.31031	1.41851
							1.31532	3.24997	1.31532	2.56996	1.31532	1.42636
							1.32032	3.2666	1.32032	2.5799	1.32032	1.43421
							1.32533	3.28323	1.32533	2.58985	1.32533	1.44206
							1.33033	3.29987	1.33033	2.59979	1.33033	1.44991
							1.33534	3.3165	1.33534	2.60973	1.33534	1.45776
							1.34034	3.33313	1.34034	2.61968	1.34034	1.46561
							1.34535	3.34977	1.34535	2.62962	1.34535	1.47346
							1.35035	3.3664	1.35035	2.63957	1.35035	1.48131
							1.35536	3.38303	1.35536	2.64951	1.35536	1.48916
							1.36036	3.39967	1.36036	2.65945	1.36036	1.49701
							1.36537	3.4163	1.36537	2.6694	1.36537	1.50486
							1.37037	3.43293	1.37037	2.67934	1.37037	1.51271
							1.37538	3.44956	1.37538	2.68928	1.37538	1.52056
							1.38038	3.4662	1.38038	2.69923	1.38038	1.52841
							1.38539	3.48283	1.38539	2.70917	1.38539	1.53626
							1.39039	3.49946	1.39039	2.71911	1.39039	1.54411
							1.3954	3.5161	1.3954	2.72906	1.3954	1.55197
							1.4004	3.53273	1.4004	2.739	1.4004	1.55982
							1.40541	3.54936	1.40541	2.74895	1.40541	1.56767
							1.41041	3.56599	1.41041	2.75889	1.41041	1.57552
							1.41542	3.58263	1.41542	2.76883	1.41542	1.58337
							1.42042	3.59926	1.42042	2.77878	1.42042	1.59122
							1.42543	3.61589	1.42543	2.78872	1.42543	1.59907
							1.43043	3.63253	1.43043	2.79866	1.43043	1.60692
							1.43544	3.64916	1.43544	2.80861	1.43544	1.61477
							1.44044	3.66579	1.44044	2.81855	1.44044	1.62262
							1.44545	3.68243	1.44545	2.8285	1.44545	1.63047
							1.45045	3.69906	1.45045	2.83844	1.45045	1.63832
							1.45546	3.71569	1.45546	2.84838	1.45546	1.64617
							1.46046	3.73232	1.46046	2.85833	1.46046	1.65402
							1.46547	3.74896	1.46547	2.86827	1.46547	1.66187
							1.47047	3.76559	1.47047	2.87821	1.47047	1.66972
							1.47548	3.78222	1.47548	2.88816	1.47548	1.67757
							1.48048	3.79886	1.48048	2.8981	1.48048	1.68542
							1.48549	3.81549	1.48549	2.90804	1.48549	1.69327
							1.49049	3.83212	1.49049	2.91799	1.49049	1.70112
							1.4955	3.84875	1.4955	2.92793	1.4955	1.70897
							1.5005	3.86539	1.5005	2.93788	1.5005	1.71682
							1.50551	3.88202	1.50551	2.94782	1.50551	1.72467
							1.51051	3.89865	1.51051	2.95776	1.51051	1.73252
							1.51552	3.91529	1.51552	2.96771	1.51552	1.74037
							1.52052	3.93192	1.52052	2.97765	1.52052	1.74822
							1.52553	3.94855	1.52553	2.98759	1.52553	1.75607
							1.53053	3.96519	1.53053	2.99754	1.53053	1.76392
							1.53554	3.98182	1.53554	3.00748	1.53554	1.77177
							1.54054	3.99845	1.54054	3.01742	1.54054	1.77962
							1.54555	4.01508	1.54555	3.02737	1.54555	1.78747
							1.55055	4.03172	1.55055	3.03731	1.55055	1.79532
							1.55556	4.04835	1.55556	3.04726	1.55556	1.80317
							1.56056	4.06498	1.56056	3.0572	1.56056	1.81102
							1.56557	4.08162	1.56557	3.06714	1.56557	1.81887
							1.57057	4.09825	1.57057	3.07709	1.57057	1.82672
							1.57558	4.11488	1.57558	3.08703	1.57558	1.83457
							1.58058	4.13152	1.58058	3.09697	1.58058	1.84242
							1.58559	4.14815	1.58559	3.10692	1.58559	1.85027
							1.59059	4.16478	1.59059	3.11686	1.59059	1.85812
							1.5956	4.18141	1.5956	3.1268	1.5956	1.86597
							1.6006	4.19805	1.6006	3.13675	1.6006	1.87382
							1.60561	4.21468	1.60561	3.14669	1.60561	1.88167
							1.61061	4.23131	1.61061	3.15664	1.61061	1.88952
							1.61562	4.24795	1.61562	3.16658	1.61562	1.89737
							1.62062	4.26458	1.62062	3.17652	1.62062	1.90522
							1.62563	4.28121	1.62563	3.18647	1.62563	1.91307
							1.63063	4.29784	1.63063	3.19641	1.63063	1.92092
							1.63564	4.31448	1.63564	3.20635	1.63564	1.92877
							1.64064	4.33111	1.64064	3.2163	1.64064	1.93662
							1.64565	4.34774	1.64565	3.22624	1.64565	1.94447
							1.65065	4.36438	1.65065	3.23619	1.65065	1.95232
							1.65566	4.38101	1.65566	3.24613	1.65566	1.96017
							1.66066	4.39764	1.66066	3.25607	1.66066	1.96802
							1.66567	4.41428	1.66567	3.26602	1.66567	1.97587
							1.67067	4.43091	1.67067	3.27596	1.67067	1.98372
							1.67568	4.44754	1.67568	3.2859	1.67568	1.99157
							1.68068	4.46417	1.68068	3.29585	1.68068	1.99942
							1.68569	4.48081	1.68569	3.30579	1.68569	2.00727
							1.69069	4.49744	1.69069	3.31573	1.69069	2.01512
							1.6957	4.51407	1.6957	3.32568	1.6957	2.02297
							1.7007	4.53071	1.7007	3.33562	1.7007	2.03082
							1.70571	4.54734	1.70571	3.34557	1.70571	2.03867
							1.71071	4.56397	1.71071	3.35551	1.71071	2.04652
							1.71572	4.5806	1.71572	3.36545	1.71572	2.05437
							1.72072	4.59724	1.72072	3.3754	1.72072	2.06222
							1.72573	4.61387	1.72573	3.38534	1.72573	2.07007
							1.73073	4.6305	1.73073	3.39528	1.73073	2.07792
							1.73574	4.64714	1.73574	3.40523	1.73574	2.08577
							1.74074	4.66377	1.74074	3.41517	1.74074	2.09362
							1.74575	4.6804	1.74575	3.42511	1.74575	2.10147
							1.75075	4.69704	1.75075	3.43506	1.75075	2.10932
							1.75576	4.71367	1.75576	3.445	1.75576	2.11717
							1.76076	4.7303	1.76076	3.45495	1.76076	2.12502
							1.76577	4.74693	1.76577	3.46489	1.76577	2.13287
							1.77077	4.76357	1.77077	3.47483	1.77077	2.14072
							1.77578	4.7802	1.77578	3.48478	1.77578	2.14857
							1.78078	4.79683	1.78078	3.49472	1.78078	2.15642
							1.78579	4.81347	1.78579	3.50466	1.78579	2.16427
							1.79079	4.8301	1.79079	3.51461	1.79079	2.17212
							1.7958	4.84673	1.7958	3.52455	1.7958	2.17997
							1.8008	4.86336	1.8008	3.53449	1.8008	2.18782
							1.80581	4.88	1.80581	3.54444	1.80581	2.19567
							1.81081	4.89663	1.81081	3.55438	1.81081	2.20352
							1.81582	4.91326	1.81582	3.56433	1.81582	2.21137
							1.82082	4.9299	1.82082	3.57427	1.82082	2.21923
							1.82583	4.94653	1.82583	3.58421	1.82583	2.22708
							1.83083	4.96316	1.83083	3.59416	1.83083	2.23493
							1.83584	4.9798	1.83584	3.6041	1.83584	2.24278
							1.84084	4.99643	1.84084	3.61404	1.84084	2.25063
							1.84585	5.01306	1.84585	3.62399	1.84585	2.25848
							1.85085	5.02969	1.85085	3.63393	1.85085	2.26633
							1.85586	5.04633	1.85586	3.64388	1.85586	2.27418
							1.86086	5.06296	1.86086	3.65382	1.86086	2.28203
							1.86587	5.07959	1.86587	3.66376	1.86587	2.28988
							1.87087	5.09623	1.87087	3.67371	1.87087	2.29773
							1.87588	5.11286	1.87588	3.68365	1.87588	2.30558
							1.88088	5.12949	1.88088	3.69359	1.88088	2.31343
							1.88589	5.14613	1.88589	3.70354	1.88589	2.32128
							1.89089	5.16276	1.89089	3.71348	1.89089	2.32913
							1.8959	5.17939	1.8959	3.72342	1.8959	2.33698
							1.9009	5.19602	1.9009	3.73337	1.9009	2.34483
							1.90591	5.21266	1.90591	3.74331	1.90591	2.35268
							1.91091	5.22929	1.91091	3.75326	1.91091	2.36053
							1.91592	5.24592	1.91592	3.7632	1.91592	2.36838
							1.92092	5.26256	1.92092	3.77314	1.92092	2.37623
							1.92593	5.27919	1.92593	3.78309	1.92593	2.38408
							1.93093	5.29582	1.93093	3.79303	1.93093	2.39193
							1.93594	5.31245	1.93594	3.80297	1.93594	2.39978
							1.94094	5.32909	1.94094	3.81292	1.94094	2.40763
							1.94595	5.34572	1.94595	3.82286	1.94595	2.41548
							1.95095	5.36235	1.95095	3.8328	1.95095	2.42333
							1.95596	5.37899	1.95596	3.84275	1.95596	2.43118
							1.96096	5.39562	1.96096	3.85269	1.96096	2.43903
							1.96597	5.41225	1.96597	3.86264	1.96597	2.44688
							1.97097	5.42889	1.97097	3.87258	1.97097	2.45473
							1.97598	5.44552	1.97598	3.88252	1.97598	2.46258
							1.98098	5.46215	1.98098	3.89247	1.98098	2.47043
							1.98599	5.47878	1.98599	3.90241	1.98599	2.47828
							1.99099	5.49542	1.99099	3.91235	1.99099	2.48613
							1.996	5.51205	1.996	3.9223	1.996	2.49398
							2.001	5.52868	2.001	3.93224	2.001	2.50183
							2.00601	5.54532	2.00601	3.94218	2.00601	2.50968
							2.01101	5.56195	2.01101	3.95213	2.01101	2.51753
							2.01602	5.57858	2.01602	3.96207	2.01602	2.52538
							2.02102	5.59521	2.02102	3.97202	2.02102	2.53323
							2.02603	5.61185	2.02603	3.98196	2.02603	2.54108
							2.03103	5.62848	2.03103	3.9919	2.03103	2.54893
							2.03604	5.64511	2.03604	4.00185	2.03604	2.55678
							2.04104	5.66175	2.04104	4.01179	2.04104	2.56463
							2.04605	5.67838	2.04605	4.02173	2.04605	2.57248
							2.05105	5.69501	2.05105	4.03168	2.05105	2.58033
							2.05606	5.71165	2.05606	4.04162	2.05606	2.58818
							2.06106	5.72828	2.06106	4.05157	2.06106	2.59603
							2.06607	5.74491	2.06607	4.06151	2.06607	2.60388
							2.07107	5.76154	2.07107	4.07145	2.07107	2.61173
							2.07608	5.77818	2.07608	4.0814	2.07608	2.61958
							2.08108	5.79481	2.08108	4.09134	2.08108	2.62743
							2.08609	5.81144	2.08609	4.10128	2.08609	2.63528
							2.09109	5.82808	2.09109	4.11123	2.09109	2.64313
							2.0961	5.84471	2.0961	4.12117	2.0961	2.65098
							2.1011	5.86134	2.1011	4.13111	2.1011	2.65883
							2.10611	5.87797	2.10611	4.14106	2.10611	2.66668
							2.11111	5.89461	2.11111	4.151	2.11111	2.67453
							2.11612	5.91124	2.11612	4.16095	2.11612	2.68238
							2.12112	5.92787	2.12112	4.17089	2.12112	2.69023
							2.12613	5.94451	2.12613	4.18083	2.12613	2.69808
							2.13113	5.96114	2.13113	4.19078	2.13113	2.70593
							2.13614	5.97777	2.13614	4.20072	2.13614	2.71378
							2.14114	5.99441	2.14114	4.21066	2.14114	2.72163
							2.14615	6.01104	2.14615	4.22061	2.14615	2.72948
							2.15115	6.02767	2.15115	4.23055	2.15115	2.73733
							2.15616	6.0443	2.15616	4.24049	2.15616	2.74518
							2.16116	6.06094	2.16116	4.25044	2.16116	2.75303
							2.16617	6.07757	2.16617	4.26038	2.16617	2.76088
							2.17117	6.0942	2.17117	4.27033	2.17117	2.76873
							2.17618	6.11084	2.17618	4.28027	2.17618	2.77658
							2.18118	6.12747	2.18118	4.29021	2.18118	2.78443
							2.18619	6.1441	2.18619	4.30016	2.18619	2.79228
							2.19119	6.16074	2.19119	4.3101	2.19119	2.80013
							2.1962	6.17737	2.1962	4.32004	2.1962	2.80798
							2.2012	6.194	2.2012	4.32999	2.2012	2.81583
							2.20621	6.21063	2.20621	4.33993	2.20621	2.82368
							2.21121	6.22727	2.21121	4.34987	2.21121	2.83153
							2.21622	6.2439	2.21622	4.35982	2.21622	2.83938
							2.22122	6.26053	2.22122	4.36976	2.22122	2.84723
							2.22623	6.27717	2.22623	4.37971	2.22623	2.85508
							2.23123	6.2938	2.23123	4.38965	2.23123	2.86293
							2.23624	6.31043	2.23624	4.39959	2.23624	2.87078
							2.24124	6.32706	2.24124	4.40954	2.24124	2.87863
							2.24625	6.3437	2.24625	4.41948	2.24625	2.88649
							2.25125	6.36033	2.25125	4.42942	2.25125	2.89434
							2.25626	6.37696	2.25626	4.43937	2.25626	2.90219
							2.26126	6.3936	2.26126	4.44931	2.26126	2.91004
							2.26627	6.41023	2.26627	4.45926	2.26627	2.91789
							2.27127	6.42686	2.27127	4.4692	2.27127	2.92574
							2.27628	6.4435	2.27628	4.47914	2.27628	2.93359
							2.28128	6.46013	2.28128	4.48909	2.28128	2.94144
							2.28629	6.47676	2.28629	4.49903	2.28629	2.94929
							2.29129	6.49339	2.29129	4.50897	2.29129	2.95714
							2.2963	6.51003	2.2963	4.51892	2.2963	2.96499
							2.3013	6.52666	2.3013	4.52886	2.3013	2.97284
							2.30631	6.54329	2.30631	4.5388	2.30631	2.98069
							2.31131	6.55993	2.31131	4.54875	2.31131	2.98854
							2.31632	6.57656	2.31632	4.55869	2.31632	2.99639
							2.32132	6.59319	2.32132	4.56864	2.32132	3.00424
							2.32633	6.60982	2.32633	4.57858	2.32633	3.01209
							2.33133	6.62646	2.33133	4.58852	2.33133	3.01994
							2.33634	6.64309	2.33634	4.59847	2.33634	3.02779
							2.34134	6.65972	2.34134	4.60841	2.34134	3.03564
							2.34635	6.67636	2.34635	4.61835	2.34635	3.04349
							2.35135	6.69299	2.35135	4.6283	2.35135	3.05134
							2.35636	6.70962	2.35636	4.63824	2.35636	3.05919
							2.36136	6.72626	2.36136	4.64818	2.36136	3.06704
							2.36637	6.74289	2.36637	4.65813	2.36637	3.07489
							2.37137	6.75952	2.37137	4.66807	2.37137	3.08274
							2.37638	6.77615	2.37638	4.67802	2.37638	3.09059
							2.38138	6.79279	2.38138	4.68796	2.38138	3.09844
							2.38639	6.80942	2.38639	4.6979	2.38639	3.10629
							2.39139	6.82605	2.39139	4.70785	2.39139	3.11414
							2.3964	6.84269	2.3964	4.71779	2.3964	3.12199
							2.4014	6.85932	2.4014	4.72773	2.4014	3.12984
							2.40641	6.87595	2.40641	4.73768	2.40641	3.13769
							2.41141	6.89259	2.41141	4.74762	2.41141	3.14554
							2.41642	6.90922	2.41642	4.75757	2.41642	3.15339
							2.42142	6.92585	2.42142	4.76751	2.42142	3.16124
							2.42643	6.94248	2.42643	4.77745	2.42643	3.16909
							2.43143	6.95912	2.43143	4.7874	2.43143	3.17694
							2.43644	6.97575	2.43644	4.79734	2.43644	3.18479
							2.44144	6.99238	2.44144	4.80728	2.44144	3.19264
							2.44645	7.00902	2.44645	4.81723	2.44645	3.20049
							2.45145	7.02565	2.45145	4.82717	2.45145	3.20834
							2.45646	7.04228	2.45646	4.83711	2.45646	3.21619
							2.46146	7.05891	2.46146	4.84706	2.46146	3.22404
							2.46647	7.07555	2.46647	4.857	2.46647	3.23189
							2.47147	7.09218	2.47147	4.86695	2.47147	3.23974
							2.47648	7.10881	2.47648	4.87689	2.47648	3.24759
							2.48148	7.12545	2.48148	4.88683	2.48148	3.25544
							2.48649	7.14208	2.48649	4.89678	2.48649	3.26329
							2.49149	7.15871	2.49149	4.90672	2.49149	3.27114
							2.4965	7.17535	2.4965	4.91666	2.4965	3.27899
							2.5015	7.19198	2.5015	4.92661	2.5015	3.28684
							2.50651	7.20861	2.50651	4.93655	2.50651	3.29469
							2.51151	7.22524	2.51151	4.94649	2.51151	3.30254
							2.51652	7.24188	2.51652	4.95644	2.51652	3.31039
							2.52152	7.25851	2.52152	4.96638	2.52152	3.31824
							2.52653	7.27514	2.52653	4.97633	2.52653	3.32609
							2.53153	7.29178	2.53153	4.98627	2.53153	3.33394
							2.53654	7.30841	2.53654	4.99621	2.53654	3.34179
							2.54154	7.32504	2.54154	5.00616	2.54154	3.34964
							2.54655	7.34167	2.54655	5.0161	2.54655	3.35749
							2.55155	7.35831	2.55155	5.02604	2.55155	3.36534
							2.55656	7.37494	2.55656	5.03599	2.55656	3.37319
							2.56156	7.39157	2.56156	5.04593	2.56156	3.38104
							2.56657	7.40821	2.56657	5.05587	2.56657	3.38889
							2.57157	7.42484	2.57157	5.06582	2.57157	3.39674
							2.57658	7.44147	2.57658	5.07576	2.57658	3.40459
							2.58158	7.45811	2.58158	5.08571	2.58158	3.41244
							2.58659	7.47474	2.58659	5.09565	2.58659	3.42029
							2.59159	7.49137	2.59159	5.10559	2.59159	3.42814
							2.5966	7.508	2.5966	5.11554	2.5966	3.43599
							2.6016	7.52464	2.6016	5.12548	2.6016	3.44384
							2.60661	7.54127	2.60661	5.13542	2.60661	3.45169
							2.61161	7.5579	2.61161	5.14537	2.61161	3.45954
							2.61662	7.57454	2.61662	5.15531	2.61662	3.46739
							2.62162	7.59117	2.62162	5.16526	2.62162	3.47524
							2.62663	7.6078	2.62663	5.1752	2.62663	3.48309
							2.63163	7.62443	2.63163	5.18514	2.63163	3.49094
							2.63664	7.64107	2.63664	5.19509	2.63664	3.49879
							2.64164	7.6577	2.64164	5.20503	2.64164	3.50664
							2.64665	7.67433	2.64665	5.21497	2.64665	3.51449
							2.65165	7.69097	2.65165	5.22492	2.65165	3.52234
							2.65666	7.7076	2.65666	5.23486	2.65666	3.53019
							2.66166	7.72423	2.66166	5.2448	2.66166	3.53804
							2.66667	7.74087	2.66667	5.25475	2.66667	3.54589
							2.67167	7.7575	2.67167	5.26469	2.67167	3.55375
							2.67668	7.77413	2.67668	5.27464	2.67668	3.5616
							2.68168	7.79076	2.68168	5.28458	2.68168	3.56945
							2.68669	7.8074	2.68669	5.29452	2.68669	3.5773
							2.69169	7.82403	2.69169	5.30447	2.69169	3.58515
							2.6967	7.84066	2.6967	5.31441	2.6967	3.593
							2.7017	7.8573	2.7017	5.32435	2.7017	3.60085
							2.70671	7.87393	2.70671	5.3343	2.70671	3.6087
							2.71171	7.89056	2.71171	5.34424	2.71171	3.61655
							2.71672	7.9072	2.71672	5.35418	2.71672	3.6244
							2.72172	7.92383	2.72172	5.36413	2.72172	3.63225
							2.72673	7.94046	2.72673	5.37407	2.72673	3.6401
							2.73173	7.95709	2.73173	5.38402	2.73173	3.64795
							2.73674	7.97373	2.73674	5.39396	2.73674	3.6558
							2.74174	7.99036	2.74174	5.4039	2.74174	3.66365
							2.74675	8.00699	2.74675	5.41385	2.74675	3.6715
							2.75175	8.02363	2.75175	5.42379	2.75175	3.67935
							2.75676	8.04026	2.75676	5.43373	2.75676	3.6872
							2.76176	8.05689	2.76176	5.44368	2.76176	3.69505
							2.76677	8.07352	2.76677	5.45362	2.76677	3.7029
							2.77177	8.09016	2.77177	5.46356	2.77177	3.71075
							2.77678	8.10679	2.77678	5.47351	2.77678	3.7186
							2.78178	8.12342	2.78178	5.48345	2.78178	3.72645
							2.78679	8.14006	2.78679	5.4934	2.78679	3.7343
							2.79179	8.15669	2.79179	5.50334	2.79179	3.74215
							2.7968	8.17332	2.7968	5.51328	2.7968	3.75
							2.8018	8.18996	2.8018	5.52323	2.8018	3.75785
							2.80681	8.20659	2.80681	5.53317	2.80681	3.7657
							2.81181	8.22322	2.81181	5.54311	2.81181	3.77355
							2.81682	8.23985	2.81682	5.55306	2.81682	3.7814
							2.82182	8.25649	2.82182	5.563	2.82182	3.78925
							2.82683	8.27312	2.82683	5.57295	2.82683	3.7971
							2.83183	8.28975	2.83183	5.58289	2.83183	3.80495
							2.83684	8.30639	2.83684	5.59283	2.83684	3.8128
							2.84184	8.32302	2.84184	5.60278	2.84184	3.82065
							2.84685	8.33965	2.84685	5.61272	2.84685	3.8285
							2.85185	8.35628	2.85185	5.62266	2.85185	3.83635
							2.85686	8.37292	2.85686	5.63261	2.85686	3.8442
							2.86186	8.38955	2.86186	5.64255	2.86186	3.85205
							2.86687	8.40618	2.86687	5.65249	2.86687	3.8599
							2.87187	8.42282	2.87187	5.66244	2.87187	3.86775
							2.87688	8.43945	2.87688	5.67238	2.87688	3.8756
							2.88188	8.45608	2.88188	5.68233	2.88188	3.88345
							2.88689	8.47272	2.88689	5.69227	2.88689	3.8913
							2.89189	8.48935	2.89189	5.70221	2.89189	3.89915
							2.8969	8.50598	2.8969	5.71216	2.8969	3.907
							2.9019	8.52261	2.9019	5.7221	2.9019	3.91485
							2.90691	8.53925	2.90691	5.73204	2.90691	3.9227
							2.91191	8.55588	2.91191	5.74199	2.91191	3.93055
							2.91692	8.57251	2.91692	5.75193	2.91692	3.9384
							2.92192	8.58915	2.92192	5.76187	2.92192	3.94625
							2.92693	8.60578	2.92693	5.77182	2.92693	3.9541
							2.93193	8.62241	2.93193	5.78176	2.93193	3.96195
							2.93694	8.63905	2.93694	5.79171	2.93694	3.9698
							2.94194	8.65568	2.94194	5.80165	2.94194	3.97765
							2.94695	8.67231	2.94695	5.81159	2.94695	3.9855
							2.95195	8.68894	2.95195	5.82154	2.95195	3.99335
							2.95696	8.70558	2.95696	5.83148	2.95696	4.0012
							2.96196	8.72221	2.96196	5.84142	2.96196	4.00905
							2.96697	8.73884	2.96697	5.85137	2.96697	4.0169
							2.97197	8.75548	2.97197	5.86131	2.97197	4.02475
							2.97698	8.77211	2.97698	5.87125	2.97698	4.0326
							2.98198	8.78874	2.98198	5.8812	2.98198	4.04045
							2.98699	8.80537	2.98699	5.89114	2.98699	4.0483
							2.99199	8.82201	2.99199	5.90109	2.99199	4.05615
							2.997	8.83864	2.997	5.91103	2.997	4.064
							3.002	8.85527	3.002	5.92097	3.002	4.07185
							3.00701	8.87191	3.00701	5.93092	3.00701	4.0797
							3.01201	8.88854	3.01201	5.94086	3.01201	4.08755
							3.01702	8.90517	3.01702	5.9508	3.01702	4.0954
							3.02202	8.92181	3.02202	5.96075	3.02202	4.10325
							3.02703	8.93844	3.02703	5.97069	3.02703	4.1111
							3.03203	8.95507	3.03203	5.98064	3.03203	4.11895
							3.03704	8.9717	3.03704	5.99058	3.03704	4.1268
							3.04204	8.98834	3.04204	6.00052	3.04204	4.13465
							3.04705	9.00497	3.04705	6.01047	3.04705	4.1425
							3.05205	9.0216	3.05205	6.02041	3.05205	4.15035
							3.05706	9.03824	3.05706	6.03035	3.05706	4.1582
							3.06206	9.05487	3.06206	6.0403	3.06206	4.16605
							3.06707	9.0715	3.06707	6.05024	3.06707	4.1739
							3.07207	9.08813	3.07207	6.06018	3.07207	4.18175
							3.07708	9.10477	3.07708	6.07013	3.07708	4.1896
							3.08208	9.1214	3.08208	6.08007	3.08208	4.19745
							3.08709	9.13803	3.08709	6.09002	3.08709	4.2053
							3.09209	9.15467	3.09209	6.09996	3.09209	4.21315
							3.0971	9.1713	3.0971	6.1099	3.0971	4.221
							3.1021	9.18793	3.1021	6.11985	3.1021	4.22886
							3.10711	9.20457	3.10711	6.12979	3.10711	4.23671
							3.11211	9.2212	3.11211	6.13973	3.11211	4.24456
							3.11712	9.23783	3.11712	6.14968	3.11712	4.25241
							3.12212	9.25446	3.12212	6.15962	3.12212	4.26026
							3.12713	9.2711	3.12713	6.16956	3.12713	4.26811
							3.13213	9.28773	3.13213	6.17951	3.13213	4.27596
							3.13714	9.30436	3.13714	6.18945	3.13714	4.28381
							3.14214	9.321	3.14214	6.1994	3.14214	4.29166
							3.14715	9.33763	3.14715	6.20934	3.14715	4.29951
							3.15215	9.35426	3.15215	6.21928	3.15215	4.30736
							3.15716	9.37089	3.15716	6.22923	3.15716	4.31521
							3.16216	9.38753	3.16216	6.23917	3.16216	4.32306
							3.16717	9.40416	3.16717	6.24911	3.16717	4.33091
							3.17217	9.42079	3.17217	6.25906	3.17217	4.33876
							3.17718	9.43743	3.17718	6.269	3.17718	4.34661
							3.18218	9.45406	3.18218	6.27894	3.18218	4.35446
							3.18719	9.47069	3.18719	6.28889	3.18719	4.36231
							3.19219	9.48733	3.19219	6.29883	3.19219	4.37016
							3.1972	9.50396	3.1972	6.30878	3.1972	4.37801
							3.2022	9.52059	3.2022	6.31872	3.2022	4.38586
							3.20721	9.53722	3.20721	6.32866	3.20721	4.39371
							3.21221	9.55386	3.21221	6.33861	3.21221	4.40156
							3.21722	9.57049	3.21722	6.34855	3.21722	4.40941
							3.22222	9.58712	3.22222	6.35849	3.22222	4.41726
							3.22723	9.60376	3.22723	6.36844	3.22723	4.42511
							3.23223	9.62039	3.23223	6.37838	3.23223	4.43296
							3.23724	9.63702	3.23724	6.38833	3.23724	4.44081
							3.24224	9.65366	3.24224	6.39827	3.24224	4.44866
							3.24725	9.67029	3.24725	6.40821	3.24725	4.45651
							3.25225	9.68692	3.25225	6.41816	3.25225	4.46436
							3.25726	9.70355	3.25726	6.4281	3.25726	4.47221
							3.26226	9.72019	3.26226	6.43804	3.26226	4.48006
							3.26727	9.73682	3.26727	6.44799	3.26727	4.48791
							3.27227	9.75345	3.27227	6.45793	3.27227	4.49576
							3.27728	9.77009	3.27728	6.46787	3.27728	4.50361
							3.28228	9.78672	3.28228	6.47782	3.28228	4.51146
							3.28729	9.80335	3.28729	6.48776	3.28729	4.51931
							3.29229	9.81998	3.29229	6.49771	3.29229	4.52716
							3.2973	9.83662	3.2973	6.50765	3.2973	4.53501
							3.3023	9.85325	3.3023	6.51759	3.3023	4.54286
							3.30731	9.86988	3.30731	6.52754	3.30731	4.55071
							3.31231	9.88652	3.31231	6.53748	3.31231	4.55856
							3.31732	9.90315	3.31732	6.54742	3.31732	4.56641
							3.32232	9.91978	3.32232	6.55737	3.32232	4.57426
							3.32733	9.93642	3.32733	6.56731	3.32733	4.58211
							3.33233	9.95305	3.33233	6.57725	3.33233	4.58996
							3.33734	9.96968	3.33734	6.5872	3.33734	4.59781
							3.34234	9.98631	3.34234	6.59714	3.34234	4.60566
							3.34735	10.003	3.34735	6.60709	3.34735	4.61351
							3.35235	10.0196	3.35235	6.61703	3.35235	4.62136
							3.35736	10.0362	3.35736	6.62697	3.35736	4.62921
							3.36236	10.0528	3.36236	6.63692	3.36236	4.63706
							3.36737	10.0695	3.36737	6.64686	3.36737	4.64491
							3.37237	10.0861	3.37237	6.6568	3.37237	4.65276
							3.37738	10.1027	3.37738	6.66675	3.37738	4.66061
							3.38238	10.1194	3.38238	6.67669	3.38238	4.66846
							3.38739	10.136	3.38739	6.68663	3.38739	4.67631
							3.39239	10.1526	3.39239	6.69658	3.39239	4.68416
							3.3974	10.1693	3.3974	6.70652	3.3974	4.69201
							3.4024	10.1859	3.4024	6.71647	3.4024	4.69986
							3.40741	10.2025	3.40741	6.72641	3.40741	4.70771
							3.41241	10.2192	3.41241	6.73635	3.41241	4.71556
							3.41742	10.2358	3.41742	6.7463	3.41742	4.72341
							3.42242	10.2524	3.42242	6.75624	3.42242	4.73126
							3.42743	10.2691	3.42743	6.76618	3.42743	4.73911
							3.43243	10.2857	3.43243	6.77613	3.43243	4.74696
							3.43744	10.3023	3.43744	6.78607	3.43744	4.75481
							3.44244	10.319	3.44244	6.79602	3.44244	4.76266
							3.44745	10.3356	3.44745	6.80596	3.44745	4.77051
							3.45245	10.3522	3.45245	6.8159	3.45245	4.77836
							3.45746	10.3689	3.45746	6.82585	3.45746	4.78621
							3.46246	10.3855	3.46246	6.83579	3.46246	4.79406
							3.46747	10.4021	3.46747	6.84573	3.46747	4.80191
							3.47247	10.4188	3.47247	6.85568	3.47247	4.80976
							3.47748	10.4354	3.47748	6.86562	3.47748	4.81761
							3.48248	10.452	3.48248	6.87556	3.48248	4.82546
							3.48749	10.4687	3.48749	6.88551	3.48749	4.83331
							3.49249	10.4853	3.49249	6.89545	3.49249	4.84116
							3.4975	10.5019	3.4975	6.9054	3.4975	4.84901
							3.5025	10.5186	3.5025	6.91534	3.5025	4.85686
							3.50751	10.5352	3.50751	6.92528	3.50751	4.86471
							3.51251	10.5518	3.51251	6.93523	3.51251	4.87256
							3.51752	10.5685	3.51752	6.94517	3.51752	4.88041
							3.52252	10.5851	3.52252	6.95511	3.52252	4.88826
							3.52753	10.6017	3.52753	6.96506	3.52753	4.89612
							3.53253	10.6184	3.53253	6.975	3.53253	4.90397
							3.53754	10.635	3.53754	6.98494	3.53754	4.91182
							3.54254	10.6516	3.54254	6.99489	3.54254	4.91967
							3.54755	10.6683	3.54755	7.00483	3.54755	4.92752
							3.55255	10.6849	3.55255	7.01478	3.55255	4.93537
							3.55756	10.7015	3.55756	7.02472	3.55756	4.94322
							3.56256	10.7182	3.56256	7.03466	3.56256	4.95107
							3.56757	10.7348	3.56757	7.04461	3.56757	4.95892
							3.57257	10.7514	3.57257	7.05455	3.57257	4.96677
							3.57758	10.7681	3.57758	7.06449	3.57758	4.97462
							3.58258	10.7847	3.58258	7.07444	3.58258	4.98247
							3.58759	10.8013	3.58759	7.08438	3.58759	4.99032
							3.59259	10.818	3.59259	7.09432	3.59259	4.99817
							3.5976	10.8346	3.5976	7.10427	3.5976	5.00602
							3.6026	10.8512	3.6026	7.11421	3.6026	5.01387
							3.60761	10.8679	3.60761	7.12416	3.60761	5.02172
							3.61261	10.8845	3.61261	7.1341	3.61261	5.02957
							3.61762	10.9011	3.61762	7.14404	3.61762	5.03742
							3.62262	10.9178	3.62262	7.15399	3.62262	5.04527
							3.62763	10.9344	3.62763	7.16393	3.62763	5.05312
							3.63263	10.951	3.63263	7.17387	3.63263	5.06097
							3.63764	10.9677	3.63764	7.18382	3.63764	5.06882
							3.64264	10.9843	3.64264	7.19376	3.64264	5.07667
							3.64765	11.0009	3.64765	7.20371	3.64765	5.08452
							3.65265	11.0176	3.65265	7.21365	3.65265	5.09237
							3.65766	11.0342	3.65766	7.22359	3.65766	5.10022
							3.66266	11.0508	3.66266	7.23354	3.66266	5.10807
							3.66767	11.0675	3.66767	7.24348	3.66767	5.11592
							3.67267	11.0841	3.67267	7.25342	3.67267	5.12377
							3.67768	11.1007	3.67768	7.26337	3.67768	5.13162
							3.68268	11.1174	3.68268	7.27331	3.68268	5.13947
							3.68769	11.134	3.68769	7.28325	3.68769	5.14732
							3.69269	11.1506	3.69269	7.2932	3.69269	5.15517
							3.6977	11.1672	3.6977	7.30314	3.6977	5.16302
							3.7027	11.1839	3.7027	7.31309	3.7027	5.17087
							3.70771	11.2005	3.70771	7.32303	3.70771	5.17872
							3.71271	11.2172	3.71271	7.33297	3.71271	5.18657
							3.71772	11.2338	3.71772	7.34292	3.71772	5.19442
							3.72272	11.2504	3.72272	7.35286	3.72272	5.20227
							3.72773	11.267	3.72773	7.3628	3.72773	5.21012
							3.73273	11.2837	3.73273	7.37275	3.73273	5.21797
							3.73774	11.3003	3.73774	7.38269	3.73774	5.22582
							3.74274	11.317	3.74274	7.39263	3.74274	5.23367
							3.74775	11.3336	3.74775	7.40258	3.74775	5.24152
							3.75275	11.3502	3.75275	7.41252	3.75275	5.24937
							3.75776	11.3668	3.75776	7.42247	3.75776	5.25722
							3.76276	11.3835	3.76276	7.43241	3.76276	5.26507
							3.76777	11.4001	3.76777	7.44235	3.76777	5.27292
							3.77277	11.4168	3.77277	7.4523	3.77277	5.28077
							3.77778	11.4334	3.77778	7.46224	3.77778	5.28862
							3.78278	11.45	3.78278	7.47218	3.78278	5.29647
							3.78779	11.4666	3.78779	7.48213	3.78779	5.30432
							3.79279	11.4833	3.79279	7.49207	3.79279	5.31217
							3.7978	11.4999	3.7978	7.50201	3.7978	5.32002
							3.8028	11.5166	3.8028	7.51196	3.8028	5.32787
							3.80781	11.5332	3.80781	7.5219	3.80781	5.33572
							3.81281	11.5498	3.81281	7.53185	3.81281	5.34357
							3.81782	11.5664	3.81782	7.54179	3.81782	5.35142
							3.82282	11.5831	3.82282	7.55173	3.82282	5.35927
							3.82783	11.5997	3.82783	7.56168	3.82783	5.36712
							3.83283	11.6163	3.83283	7.57162	3.83283	5.37497
							3.83784	11.633	3.83784	7.58156	3.83784	5.38282
							3.84284	11.6496	3.84284	7.59151	3.84284	5.39067
							3.84785	11.6662	3.84785	7.60145	3.84785	5.39852
							3.85285	11.6829	3.85285	7.6114	3.85285	5.40637
							3.85786	11.6995	3.85786	7.62134	3.85786	5.41422
							3.86286	11.7161	3.86286	7.63128	3.86286	5.42207
							3.86787	11.7328	3.86787	7.64123	3.86787	5.42992
							3.87287	11.7494	3.87287	7.65117	3.87287	5.43777
							3.87788	11.766	3.87788	7.66111	3.87788	5.44562
							3.88288	11.7827	3.88288	7.67106	3.88288	5.45347
							3.88789	11.7993	3.88789	7.681	3.88789	5.46132
							3.89289	11.8159	3.89289	7.69094	3.89289	5.46917
							3.8979	11.8326	3.8979	7.70089	3.8979	5.47702
							3.9029	11.8492	3.9029	7.71083	3.9029	5.48487
							3.90791	11.8658	3.90791	7.72078	3.90791	5.49272
							3.91291	11.8825	3.91291	7.73072	3.91291	5.50057
							3.91792	11.8991	3.91792	7.74066	3.91792	5.50842
							3.92292	11.9157	3.92292	7.75061	3.92292	5.51627
							3.92793	11.9324	3.92793	7.76055	3.92793	5.52412
							3.93293	11.949	3.93293	7.77049	3.93293	5.53197
							3.93794	11.9656	3.93794	7.78044	3.93794	5.53982
							3.94294	11.9823	3.94294	7.79038	3.94294	5.54767
							3.94795	11.9989	3.94795	7.80032	3.94795	5.55552
							3.95295	12.0155	3.95295	7.81027	3.95295	5.56338
							3.95796	12.0322	3.95796	7.82021	3.95796	5.57123
							3.96296	12.0488	3.96296	7.83016	3.96296	5.57908
							3.96797	12.0654	3.96797	7.8401	3.96797	5.58693
							3.97297	12.0821	3.97297	7.85004	3.97297	5.59478
							3.97798	12.0987	3.97798	7.85999	3.97798	5.60263
							3.98298	12.1153	3.98298	7.86993	3.98298	5.61048
							3.98799	12.132	3.98799	7.87987	3.98799	5.61833
							3.99299	12.1486	3.99299	7.88982	3.99299	5.62618
							3.998	12.1652	3.998	7.89976	3.998	5.63403
							4.003	12.1819	4.003	7.90971	4.003	5.64188
							4.00801	12.1985	4.00801	7.91965	4.00801	5.64973
							4.01301	12.2151	4.01301	7.92959	4.01301	5.65758
							4.01802	12.2318	4.01802	7.93954	4.01802	5.66543
							4.02302	12.2484	4.02302	7.94948	4.02302	5.67328
							4.02803	12.265	4.02803	7.95942	4.02803	5.68113
							4.03303	12.2817	4.03303	7.96937	4.03303	5.68898
							4.03804	12.2983	4.03804	7.97931	4.03804	5.69683
							4.04304	12.3149	4.04304	7.98925	4.04304	5.70468
							4.04805	12.3316	4.04805	7.9992	4.04805	5.71253
							4.05305	12.3482	4.05305	8.00914	4.05305	5.72038
							4.05806	12.3648	4.05806	8.01909	4.05806	5.72823
							4.06306	12.3815	4.06306	8.02903	4.06306	5.73608
							4.06807	12.3981	4.06807	8.03897	4.06807	5.74393
							4.07307	12.4147	4.07307	8.04892	4.07307	5.75178
							4.07808	12.4314	4.07808	8.05886	4.07808	5.75963
							4.08308	12.448	4.08308	8.0688	4.08308	5.76748
							4.08809	12.4646	4.08809	8.07875	4.08809	5.77533
							4.09309	12.4813	4.09309	8.08869	4.09309	5.78318
							4.0981	12.4979	4.0981	8.09863	4.0981	5.79103
							4.1031	12.5145	4.1031	8.10858	4.1031	5.79888
							4.10811	12.5312	4.10811	8.11852	4.10811	5.80673
							4.11311	12.5478	4.11311	8.12847	4.11311	5.81458
							4.11812	12.5644	4.11812	8.13841	4.11812	5.82243
							4.12312	12.581	4.12312	8.14835	4.12312	5.83028
							4.12813	12.5977	4.12813	8.1583	4.12813	5.83813
							4.13313	12.6143	4.13313	8.16824	4.13313	5.84598
							4.13814	12.631	4.13814	8.17818	4.13814	5.85383
							4.14314	12.6476	4.14314	8.18813	4.14314	5.86168
							4.14815	12.6642	4.14815	8.19807	4.14815	5.86953
							4.15315	12.6808	4.15315	8.20801	4.15315	5.87738
							4.15816	12.6975	4.15816	8.21796	4.15816	5.88523
							4.16316	12.7141	4.16316	8.2279	4.16316	5.89308
							4.16817	12.7308	4.16817	8.23785	4.16817	5.90093
							4.17317	12.7474	4.17317	8.24779	4.17317	5.90878
							4.17818	12.764	4.17818	8.25773	4.17818	5.91663
							4.18318	12.7806	4.18318	8.26768	4.18318	5.92448
							4.18819	12.7973	4.18819	8.27762	4.18819	5.93233
							4.19319	12.8139	4.19319	8.28756	4.19319	5.94018
							4.1982	12.8306	4.1982	8.29751	4.1982	5.94803
							4.2032	12.8472	4.2032	8.30745	4.2032	5.95588
							4.20821	12.8638	4.20821	8.3174	4.20821	5.96373
							4.21321	12.8804	4.21321	8.32734	4.21321	5.97158
							4.21822	12.8971	4.21822	8.33728	4.21822	5.97943
							4.22322	12.9137	4.22322	8.34723	4.22322	5.98728
							4.22823	12.9304	4.22823	8.35717	4.22823	5.99513
							4.23323	12.947	4.23323	8.36711	4.23323	6.00298
							4.23824	12.9636	4.23824	8.37706	4.23824	6.01083
							4.24324	12.9802	4.24324	8.387	4.24324	6.01868
							4.24825	12.9969	4.24825	8.39694	4.24825	6.02653
							4.25325	13.0135	4.25325	8.40689	4.25325	6.03438
							4.25826	13.0301	4.25826	8.41683	4.25826	6.04223
							4.26326	13.0468	4.26326	8.42678	4.26326	6.05008
							4.26827	13.0634	4.26827	8.43672	4.26827	6.05793
							4.27327	13.08	4.27327	8.44666	4.27327	6.06578
							4.27828	13.0967	4.27828	8.45661	4.27828	6.07363
							4.28328	13.1133	4.28328	8.46655	4.28328	6.08148
							4.28829	13.1299	4.28829	8.47649	4.28829	6.08933
							4.29329	13.1466	4.29329	8.48644	4.29329	6.09718
							4.2983	13.1632	4.2983	8.49638	4.2983	6.10503
							4.3033	13.1798	4.3033	8.50632	4.3033	6.11288
							4.30831	13.1965	4.30831	8.51627	4.30831	6.12073
							4.31331	13.2131	4.31331	8.52621	4.31331	6.12858
							4.31832	13.2297	4.31832	8.53616	4.31832	6.13643
							4.32332	13.2464	4.32332	8.5461	4.32332	6.14428
							4.32833	13.263	4.32833	8.55604	4.32833	6.15213
							4.33333	13.2796	4.33333	8.56599	4.33333	6.15998
							4.33834	13.2963	4.33834	8.57593	4.33834	6.16783
							4.34334	13.3129	4.34334	8.58587	4.34334	6.17568
							4.34835	13.3295	4.34835	8.59582	4.34835	6.18353
							4.35335	13.3462	4.35335	8.60576	4.35335	6.19138
							4.35836	13.3628	4.35836	8.6157	4.35836	6.19923
							4.36336	13.3794	4.36336	8.62565	4.36336	6.20708
							4.36837	13.3961	4.36837	8.63559	4.36837	6.21493
							4.37337	13.4127	4.37337	8.64554	4.37337	6.22278
							4.37838	13.4293	4.37838	8.65548	4.37838	6.23064
							4.38338	13.446	4.38338	8.66542	4.38338	6.23849
							4.38839	13.4626	4.38839	8.67537	4.38839	6.24634
							4.39339	13.4792	4.39339	8.68531	4.39339	6.25419
							4.3984	13.4959	4.3984	8.69525	4.3984	6.26204
							4.4034	13.5125	4.4034	8.7052	4.4034	6.26989
							4.40841	13.5291	4.40841	8.71514	4.40841	6.27774
							4.41341	13.5458	4.41341	8.72509	4.41341	6.28559
							4.41842	13.5624	4.41842	8.73503	4.41842	6.29344
							4.42342	13.579	4.42342	8.74497	4.42342	6.30129
							4.42843	13.5957	4.42843	8.75492	4.42843	6.30914
							4.43343	13.6123	4.43343	8.76486	4.43343	6.31699
							4.43844	13.6289	4.43844	8.7748	4.43844	6.32484
							4.44344	13.6456	4.44344	8.78475	4.44344	6.33269
							4.44845	13.6622	4.44845	8.79469	4.44845	6.34054
							4.45345	13.6788	4.45345	8.80463	4.45345	6.34839
							4.45846	13.6955	4.45846	8.81458	4.45846	6.35624
							4.46346	13.7121	4.46346	8.82452	4.46346	6.36409
							4.46847	13.7287	4.46847	8.83447	4.46847	6.37194
							4.47347	13.7454	4.47347	8.84441	4.47347	6.37979
							4.47848	13.762	4.47848	8.85435	4.47848	6.38764
							4.48348	13.7786	4.48348	8.8643	4.48348	6.39549
							4.48849	13.7953	4.48849	8.87424	4.48849	6.40334
							4.49349	13.8119	4.49349	8.88418	4.49349	6.41119
							4.4985	13.8285	4.4985	8.89413	4.4985	6.41904
							4.5035	13.8452	4.5035	8.90407	4.5035	6.42689
							4.50851	13.8618	4.50851	8.91401	4.50851	6.43474
							4.51351	13.8784	4.51351	8.92396	4.51351	6.44259
							4.51852	13.8951	4.51852	8.9339	4.51852	6.45044
							4.52352	13.9117	4.52352	8.94385	4.52352	6.45829
							4.52853	13.9283	4.52853	8.95379	4.52853	6.46614
							4.53353	13.945	4.53353	8.96373	4.53353	6.47399
							4.53854	13.9616	4.53854	8.97368	4.53854	6.48184
							4.54354	13.9782	4.54354	8.98362	4.54354	6.48969
							4.54855	13.9949	4.54855	8.99356	4.54855	6.49754
							4.55355	14.0115	4.55355	9.00351	4.55355	6.50539
							4.55856	14.0281	4.55856	9.01345	4.55856	6.51324
							4.56356	14.0448	4.56356	9.02339	4.56356	6.52109
							4.56857	14.0614	4.56857	9.03334	4.56857	6.52894
							4.57357	14.078	4.57357	9.04328	4.57357	6.53679
							4.57858	14.0946	4.57858	9.05323	4.57858	6.54464
							4.58358	14.1113	4.58358	9.06317	4.58358	6.55249
							4.58859	14.1279	4.58859	9.07311	4.58859	6.56034
							4.59359	14.1446	4.59359	9.08306	4.59359	6.56819
							4.5986	14.1612	4.5986	9.093	4.5986	6.57604
							4.6036	14.1778	4.6036	9.10294	4.6036	6.58389
							4.60861	14.1944	4.60861	9.11289	4.60861	6.59174
							4.61361	14.2111	4.61361	9.12283	4.61361	6.59959
							4.61862	14.2277	4.61862	9.13278	4.61862	6.60744
							4.62362	14.2444	4.62362	9.14272	4.62362	6.61529
							4.62863	14.261	4.62863	9.15266	4.62863	6.62314
							4.63363	14.2776	4.63363	9.16261	4.63363	6.63099
							4.63864	14.2942	4.63864	9.17255	4.63864	6.63884
							4.64364	14.3109	4.64364	9.18249	4.64364	6.64669
							4.64865	14.3275	4.64865	9.19244	4.64865	6.65454
							4.65365	14.3442	4.65365	9.20238	4.65365	6.66239
							4.65866	14.3608	4.65866	9.21232	4.65866	6.67024
							4.66366	14.3774	4.66366	9.22227	4.66366	6.67809
							4.66867	14.3941	4.66867	9.23221	4.66867	6.68594
							4.67367	14.4107	4.67367	9.24216	4.67367	6.69379
							4.67868	14.4273	4.67868	9.2521	4.67868	6.70164
							4.68368	14.4439	4.68368	9.26204	4.68368	6.70949
							4.68869	14.4606	4.68869	9.27199	4.68869	6.71734
							4.69369	14.4772	4.69369	9.28193	4.69369	6.72519
							4.6987	14.4938	4.6987	9.29187	4.6987	6.73304
							4.7037	14.5105	4.7037	9.30182	4.7037	6.74089
							4.70871	14.5271	4.70871	9.31176	4.70871	6.74874
							4.71371	14.5437	4.71371	9.3217	4.71371	6.75659
							4.71872	14.5604	4.71872	9.33165	4.71872	6.76444
							4.72372	14.577	4.72372	9.34159	4.72372	6.77229
							4.72873	14.5936	4.72873	9.35154	4.72873	6.78014
							4.73373	14.6103	4.73373	9.36148	4.73373	6.78799
							4.73874	14.6269	4.73874	9.37142	4.73874	6.79584
							4.74374	14.6435	4.74374	9.38137	4.74374	6.80369
							4.74875	14.6602	4.74875	9.39131	4.74875	6.81154
							4.75375	14.6768	4.75375	9.40125	4.75375	6.81939
							4.75876	14.6934	4.75876	9.4112	4.75876	6.82724
							4.76376	14.7101	4.76376	9.42114	4.76376	6.83509
							4.76877	14.7267	4.76877	9.43108	4.76877	6.84294
							4.77377	14.7433	4.77377	9.44103	4.77377	6.85079
							4.77878	14.76	4.77878	9.45097	4.77878	6.85864
							4.78378	14.7766	4.78378	9.46092	4.78378	6.86649
							4.78879	14.7932	4.78879	9.47086	4.78879	6.87434
							4.79379	14.8099	4.79379	9.4808	4.79379	6.88219
							4.7988	14.8265	4.7988	9.49075	4.7988	6.89004
							4.8038	14.8431	4.8038	9.50069	4.8038	6.89789
							4.80881	14.8598	4.80881	9.51063	4.80881	6.90575
							4.81381	14.8764	4.81381	9.52058	4.81381	6.9136
							4.81882	14.893	4.81882	9.53052	4.81882	6.92145
							4.82382	14.9097	4.82382	9.54047	4.82382	6.9293
							4.82883	14.9263	4.82883	9.55041	4.82883	6.93715
							4.83383	14.9429	4.83383	9.56035	4.83383	6.945
							4.83884	14.9596	4.83884	9.5703	4.83884	6.95285
							4.84384	14.9762	4.84384	9.58024	4.84384	6.9607
							4.84885	14.9928	4.84885	9.59018	4.84885	6.96855
							4.85385	15.0095	4.85385	9.60013	4.85385	6.9764
							4.85886	15.0261	4.85886	9.61007	4.85886	6.98425
							4.86386	15.0427	4.86386	9.62001	4.86386	6.9921
							4.86887	15.0594	4.86887	9.62996	4.86887	6.99995
							4.87387	15.076	4.87387	9.6399	4.87387	7.0078
							4.87888	15.0926	4.87888	9.64985	4.87888	7.01565
							4.88388	15.1093	4.88388	9.65979	4.88388	7.0235
							4.88889	15.1259	4.88889	9.66973	4.88889	7.03135
							4.89389	15.1425	4.89389	9.67968	4.89389	7.0392
							4.8989	15.1592	4.8989	9.68962	4.8989	7.04705
							4.9039	15.1758	4.9039	9.69956	4.9039	7.0549
							4.90891	15.1924	4.90891	9.70951	4.90891	7.06275
							4.91391	15.2091	4.91391	9.71945	4.91391	7.0706
							4.91892	15.2257	4.91892	9.72939	4.91892	7.07845
							4.92392	15.2423	4.92392	9.73934	4.92392	7.0863
							4.92893	15.259	4.92893	9.74928	4.92893	7.09415
							4.93393	15.2756	4.93393	9.75923	4.93393	7.102
							4.93894	15.2922	4.93894	9.76917	4.93894	7.10985
							4.94394	15.3089	4.94394	9.77911	4.94394	7.1177
							4.94895	15.3255	4.94895	9.78906	4.94895	7.12555
							4.95395	15.3421	4.95395	9.799	4.95395	7.1334
							4.95896	15.3588	4.95896	9.80894	4.95896	7.14125
							4.96396	15.3754	4.96396	9.81889	4.96396	7.1491
							4.96897	15.392	4.96897	9.82883	4.96897	7.15695
							4.97397	15.4087	4.97397	9.83877	4.97397	7.1648
							4.97898	15.4253	4.97898	9.84872	4.97898	7.17265
							4.98398	15.4419	4.98398	9.85866	4.98398	7.1805
							4.98899	15.4586	4.98899	9.86861	4.98899	7.18835
							4.99399	15.4752	4.99399	9.87855	4.99399	7.1962
							4.999	15.4918	4.999	9.88849	4.999	7.20405
							5.004	15.5084	5.004	9.89844	5.004	7.2119
							5.00901	15.5251	5.00901	9.90838	5.00901	7.21975
							5.01401	15.5417	5.01401	9.91832	5.01401	7.2276
							5.01902	15.5584	5.01902	9.92827	5.01902	7.23545
							5.02402	15.575	5.02402	9.93821	5.02402	7.2433
							5.02903	15.5916	5.02903	9.94816	5.02903	7.25115
							5.03403	15.6082	5.03403	9.9581	5.03403	7.259
							5.03904	15.6249	5.03904	9.96804	5.03904	7.26685
							5.04404	15.6415	5.04404	9.97799	5.04404	7.2747
							5.04905	15.6581	5.04905	9.98793	5.04905	7.28255
							5.05405	15.6748	5.05405	9.99787	5.05405	7.2904
							5.05906	15.6914	5.05906	10.0078	5.05906	7.29825
							5.06406	15.7081	5.06406	10.0178	5.06406	7.3061
							5.06907	15.7247	5.06907	10.0277	5.06907	7.31395
							5.07407	15.7413	5.07407	10.0376	5.07407	7.3218
							5.07908	15.7579	5.07908	10.0476	5.07908	7.32965
							5.08408	15.7746	5.08408	10.0575	5.08408	7.3375
							5.08909	15.7912	5.08909	10.0675	5.08909	7.34535
							5.09409	15.8079	5.09409	10.0774	5.09409	7.3532
							5.0991	15.8245	5.0991	10.0874	5.0991	7.36105
							5.1041	15.8411	5.1041	10.0973	5.1041	7.3689
							5.10911	15.8577	5.10911	10.1073	5.10911	7.37675
							5.11411	15.8744	5.11411	10.1172	5.11411	7.3846
							5.11912	15.891	5.11912	10.1271	5.11912	7.39245
							5.12412	15.9077	5.12412	10.1371	5.12412	7.4003
							5.12913	15.9243	5.12913	10.147	5.12913	7.40815
							5.13413	15.9409	5.13413	10.157	5.13413	7.416
							5.13914	15.9575	5.13914	10.1669	5.13914	7.42385
							5.14414	15.9742	5.14414	10.1769	5.14414	7.4317
							5.14915	15.9908	5.14915	10.1868	5.14915	7.43955
							5.15415	16.0074	5.15415	10.1967	5.15415	7.4474
							5.15916	16.0241	5.15916	10.2067	5.15916	7.45525
							5.16416	16.0407	5.16416	10.2166	5.16416	7.4631
							5.16917	16.0573	5.16917	10.2266	5.16917	7.47095
							5.17417	16.074	5.17417	10.2365	5.17417	7.4788
							5.17918	16.0906	5.17918	10.2465	5.17918	7.48665
							5.18418	16.1072	5.18418	10.2564	5.18418	7.4945
							5.18919	16.1239	5.18919	10.2663	5.18919	7.50235
							5.19419	16.1405	5.19419	10.2763	5.19419	7.5102
							5.1992	16.1571	5.1992	10.2862	5.1992	7.51805
							5.2042	16.1738	5.2042	10.2962	5.2042	7.5259
							5.20921	16.1904	5.20921	10.3061	5.20921	7.53375
							5.21421	16.207	5.21421	10.3161	5.21421	7.5416
							5.21922	16.2237	5.21922	10.326	5.21922	7.54945
							5.22422	16.2403	5.22422	10.336	5.22422	7.5573
							5.22923	16.2569	5.22923	10.3459	5.22923	7.56515
							5.23423	16.2736	5.23423	10.3559	5.23423	7.57301
							5.23924	16.2902	5.23924	10.3658	5.23924	7.58086
							5.24424	16.3068	5.24424	10.3757	5.24424	7.58871
							5.24925	16.3235	5.24925	10.3857	5.24925	7.59656
							5.25425	16.3401	5.25425	10.3956	5.25425	7.60441
							5.25926	16.3567	5.25926	10.4056	5.25926	7.61226
							5.26426	16.3734	5.26426	10.4155	5.26426	7.62011
							5.26927	16.39	5.26927	10.4254	5.26927	7.62796
							5.27427	16.4066	5.27427	10.4354	5.27427	7.63581
							5.27928	16.4233	5.27928	10.4453	5.27928	7.64366
							5.28428	16.4399	5.28428	10.4553	5.28428	7.65151
							5.28929	16.4565	5.28929	10.4652	5.28929	7.65936
							5.29429	16.4732	5.29429	10.4752	5.29429	7.66721
							5.2993	16.4898	5.2993	10.4851	5.2993	7.67506
							5.3043	16.5064	5.3043	10.4951	5.3043	7.68291
							5.30931	16.5231	5.30931	10.505	5.30931	7.69076
							5.31431	16.5397	5.31431	10.5149	5.31431	7.69861
							5.31932	16.5563	5.31932	10.5249	5.31932	7.70646
							5.32432	16.573	5.32432	10.5348	5.32432	7.71431
							5.32933	16.5896	5.32933	10.5448	5.32933	7.72216
							5.33433	16.6062	5.33433	10.5547	5.33433	7.73001
							5.33934	16.6229	5.33934	10.5647	5.33934	7.73786
							5.34434	16.6395	5.34434	10.5746	5.34434	7.74571
							5.34935	16.6561	5.34935	10.5846	5.34935	7.75356
							5.35435	16.6728	5.35435	10.5945	5.35435	7.76141
							5.35936	16.6894	5.35936	10.6044	5.35936	7.76926
							5.36436	16.706	5.36436	10.6144	5.36436	7.77711
							5.36937	16.7227	5.36937	10.6243	5.36937	7.78496
							5.37437	16.7393	5.37437	10.6343	5.37437	7.79281
							5.37938	16.7559	5.37938	10.6442	5.37938	7.80066
							5.38438	16.7726	5.38438	10.6541	5.38438	7.80851
							5.38939	16.7892	5.38939	10.6641	5.38939	7.81636
							5.39439	16.8058	5.39439	10.674	5.39439	7.82421
							5.3994	16.8225	5.3994	10.684	5.3994	7.83206
							5.4044	16.8391	5.4044	10.6939	5.4044	7.83991
							5.40941	16.8557	5.40941	10.7039	5.40941	7.84776
							5.41441	16.8724	5.41441	10.7138	5.41441	7.85561
							5.41942	16.889	5.41942	10.7238	5.41942	7.86346
							5.42442	16.9056	5.42442	10.7337	5.42442	7.87131
							5.42943	16.9223	5.42943	10.7437	5.42943	7.87916
							5.43443	16.9389	5.43443	10.7536	5.43443	7.88701
							5.43944	16.9555	5.43944	10.7635	5.43944	7.89486
							5.44444	16.9721	5.44444	10.7735	5.44444	7.90271
							5.44945	16.9888	5.44945	10.7834	5.44945	7.91056
							5.45445	17.0054	5.45445	10.7934	5.45445	7.91841
							5.45946	17.0221	5.45946	10.8033	5.45946	7.92626
							5.46446	17.0387	5.46446	10.8133	5.46446	7.93411
							5.46947	17.0553	5.46947	10.8232	5.46947	7.94196
							5.47447	17.072	5.47447	10.8331	5.47447	7.94981
							5.47948	17.0886	5.47948	10.8431	5.47948	7.95766
							5.48448	17.1052	5.48448	10.853	5.48448	7.96551
							5.48949	17.1218	5.48949	10.863	5.48949	7.97336
							5.49449	17.1385	5.49449	10.8729	5.49449	7.98121
							5.4995	17.1551	5.4995	10.8829	5.4995	7.98906
							5.5045	17.1717	5.5045	10.8928	5.5045	7.99691
							5.50951	17.1884	5.50951	10.9027	5.50951	8.00476
							5.51451	17.205	5.51451	10.9127	5.51451	8.01261
							5.51952	17.2217	5.51952	10.9226	5.51952	8.02046
							5.52452	17.2383	5.52452	10.9326	5.52452	8.02831
							5.52953	17.2549	5.52953	10.9425	5.52953	8.03616
							5.53453	17.2716	5.53453	10.9525	5.53453	8.04401
							5.53954	17.2882	5.53954	10.9624	5.53954	8.05186
							5.54454	17.3048	5.54454	10.9724	5.54454	8.05971
							5.54955	17.3214	5.54955	10.9823	5.54955	8.06756
							5.55455	17.3381	5.55455	10.9922	5.55455	8.07541
							5.55956	17.3547	5.55956	11.0022	5.55956	8.08326
							5.56456	17.3713	5.56456	11.0121	5.56456	8.09111
							5.56957	17.388	5.56957	11.0221	5.56957	8.09896
							5.57457	17.4046	5.57457	11.032	5.57457	8.10681
							5.57958	17.4212	5.57958	11.042	5.57958	8.11466
							5.58458	17.4379	5.58458	11.0519	5.58458	8.12251
							5.58959	17.4545	5.58959	11.0618	5.58959	8.13036
							5.59459	17.4711	5.59459	11.0718	5.59459	8.13821
							5.5996	17.4878	5.5996	11.0817	5.5996	8.14606
							5.6046	17.5044	5.6046	11.0917	5.6046	8.15391
							5.60961	17.521	5.60961	11.1016	5.60961	8.16176
							5.61461	17.5377	5.61461	11.1116	5.61461	8.16961
							5.61962	17.5543	5.61962	11.1215	5.61962	8.17746
							5.62462	17.5709	5.62462	11.1314	5.62462	8.18531
							5.62963	17.5876	5.62963	11.1414	5.62963	8.19316
							5.63463	17.6042	5.63463	11.1513	5.63463	8.20101
							5.63964	17.6208	5.63964	11.1613	5.63964	8.20886
							5.64464	17.6375	5.64464	11.1712	5.64464	8.21671
							5.64965	17.6541	5.64965	11.1812	5.64965	8.22456
							5.65465	17.6707	5.65465	11.1911	5.65465	8.23241
							5.65966	17.6874	5.65966	11.2011	5.65966	8.24027
							5.66466	17.704	5.66466	11.211	5.66466	8.24812
							5.66967	17.7206	5.66967	11.2209	5.66967	8.25597
							5.67467	17.7373	5.67467	11.2309	5.67467	8.26382
							5.67968	17.7539	5.67968	11.2408	5.67968	8.27167
							5.68468	17.7705	5.68468	11.2508	5.68468	8.27952
							5.68969	17.7872	5.68969	11.2607	5.68969	8.28737
							5.69469	17.8038	5.69469	11.2707	5.69469	8.29522
							5.6997	17.8204	5.6997	11.2806	5.6997	8.30307
							5.7047	17.8371	5.7047	11.2905	5.7047	8.31092
							5.70971	17.8537	5.70971	11.3005	5.70971	8.31877
							5.71471	17.8703	5.71471	11.3104	5.71471	8.32662
							5.71972	17.887	5.71972	11.3204	5.71972	8.33447
							5.72472	17.9036	5.72472	11.3303	5.72472	8.34232
							5.72973	17.9202	5.72973	11.3403	5.72973	8.35017
							5.73473	17.9369	5.73473	11.3502	5.73473	8.35802
							5.73974	17.9535	5.73974	11.3602	5.73974	8.36587
							5.74474	17.9701	5.74474	11.3701	5.74474	8.37372
							5.74975	17.9868	5.74975	11.38	5.74975	8.38157
							5.75475	18.0034	5.75475	11.39	5.75475	8.38942
							5.75976	18.02	5.75976	11.3999	5.75976	8.39727
							5.76476	18.0367	5.76476	11.4099	5.76476	8.40512
							5.76977	18.0533	5.76977	11.4198	5.76977	8.41297
							5.77477	18.0699	5.77477	11.4298	5.77477	8.42082
							5.77978	18.0866	5.77978	11.4397	5.77978	8.42867
							5.78478	18.1032	5.78478	11.4497	5.78478	8.43652
							5.78979	18.1198	5.78979	11.4596	5.78979	8.44437
							5.79479	18.1365	5.79479	11.4695	5.79479	8.45222
							5.7998	18.1531	5.7998	11.4795	5.7998	8.46007
							5.8048	18.1697	5.8048	11.4894	5.8048	8.46792
							5.80981	18.1864	5.80981	11.4994	5.80981	8.47577
							5.81481	18.203	5.81481	11.5093	5.81481	8.48362
							5.81982	18.2196	5.81982	11.5192	5.81982	8.49147
							5.82482	18.2363	5.82482	11.5292	5.82482	8.49932
							5.82983	18.2529	5.82983	11.5391	5.82983	8.50717
							5.83483	18.2695	5.83483	11.5491	5.83483	8.51502
							5.83984	18.2862	5.83984	11.559	5.83984	8.52287
							5.84484	18.3028	5.84484	11.569	5.84484	8.53072
							5.84985	18.3194	5.84985	11.5789	5.84985	8.53857
							5.85485	18.3361	5.85485	11.5889	5.85485	8.54642
							5.85986	18.3527	5.85986	11.5988	5.85986	8.55427
							5.86486	18.3693	5.86486	11.6088	5.86486	8.56212
							5.86987	18.386	5.86987	11.6187	5.86987	8.56997
							5.87487	18.4026	5.87487	11.6286	5.87487	8.57782
							5.87988	18.4192	5.87988	11.6386	5.87988	8.58567
							5.88488	18.4358	5.88488	11.6485	5.88488	8.59352
							5.88989	18.4525	5.88989	11.6585	5.88989	8.60137
							5.89489	18.4691	5.89489	11.6684	5.89489	8.60922
							5.8999	18.4857	5.8999	11.6784	5.8999	8.61707
							5.9049	18.5024	5.9049	11.6883	5.9049	8.62492
							5.90991	18.519	5.90991	11.6982	5.90991	8.63277
							5.91491	18.5357	5.91491	11.7082	5.91491	8.64062
							5.91992	18.5523	5.91992	11.7181	5.91992	8.64847
							5.92492	18.5689	5.92492	11.7281	5.92492	8.65632
							5.92993	18.5856	5.92993	11.738	5.92993	8.66417
							5.93493	18.6022	5.93493	11.748	5.93493	8.67202
							5.93994	18.6188	5.93994	11.7579	5.93994	8.67987
							5.94494	18.6354	5.94494	11.7678	5.94494	8.68772
							5.94995	18.6521	5.94995	11.7778	5.94995	8.69557
							5.95495	18.6687	5.95495	11.7877	5.95495	8.70342
							5.95996	18.6853	5.95996	11.7977	5.95996	8.71127
							5.96496	18.702	5.96496	11.8076	5.96496	8.71912
							5.96997	18.7186	5.96997	11.8176	5.96997	8.72697
							5.97497	18.7353	5.97497	11.8275	5.97497	8.73482
							5.97998	18.7519	5.97998	11.8375	5.97998	8.74267
							5.98498	18.7685	5.98498	11.8474	5.98498	8.75052
							5.98999	18.7852	5.98999	11.8573	5.98999	8.75837
							5.99499	18.8018	5.99499	11.8673	5.99499	8.76622
							6	18.8184	6	11.8772	6	8.77407

## Sheet: Fig.3d
	number of layers	resistance
	1	682.533
	2	341.6
	3	269.8
	4	242.4
	5	223.467
	6	163.9

## Sheet: Fig.3f
	bending cycles	R0/R
	0.05	0.00218
	0.1	0.00413
	0.15	0.00242
	0.2	0.00145
	0.25	0.000241834
	0.3	-0.000483329
	0.35	-3.728e-09
	0.4	-0.000483329
	0.45	-0.000483329
	0.5	-0.00121
	0.55	-0.000483329
	0.6	-0.000483329
	0.65	-0.000724816
	0.7	-0.000966187
	0.75	-0.00169
	0.8	-0.00217
	0.85	-0.00193
	0.9	0.00194
	0.95	0.00413
	1	0.00291
	1.05	0.00096805
	1.1	0.00291
	1.15	0.00242
	1.2	0.000241834
	1.25	0.000725861
	1.3	-0.000966187
	1.35	0.000241834
	1.4	0.000725861
	1.45	0.000241834
	1.5	0.000483789
	1.55	0.000241834
	1.6	0.000483789
	1.65	0.00121
	1.7	0.00121
	1.75	0.00096805
	1.8	0.00121
	1.85	0.0017
	1.9	0.00145
	1.95	0.00121
	2	0.00218
	2.05	0.00315
	2.1	0.00413
	2.15	0.0051
	2.2	0.00413
	2.25	0.0034
	2.3	0.00267
	2.35	0.00267
	2.4	0.00194
	2.45	0.00242
	2.5	0.00194
	2.55	0.00145
	2.6	0.00145
	2.65	0.000725861
	2.7	0.00096805
	2.75	0.00096805
	2.8	0.000483789
	2.85	0.00145
	2.9	0.00096805
	2.95	0.00121
	3	0.00267
	3.05	0.0034
	3.1	0.00437
	3.15	0.00633
	3.2	0.00437
	3.25	0.00315
	3.3	0.00194
	3.35	0.0017
	3.4	0.00194
	3.45	0.00096805
	3.5	0.00145
	3.55	0.00096805
	3.6	0.00121
	3.65	0.00121
	3.7	0.00096805
	3.75	0.000725861
	3.8	-0.000483329
	3.85	0.000483789
	3.9	-3.728e-09
	3.95	0.000241834
	4	0.000725861
	4.05	0.00145
	4.1	0.0034
	4.15	0.00486
	4.2	0.00315
	4.25	0.00242
	4.3	0.00194
	4.35	-3.728e-09
	4.4	0.000483789
	4.45	-0.000724816
	4.5	-0.000241725
	4.55	-0.000241725
	4.6	-0.000241725
	4.65	0.00121
	4.7	-0.00145
	4.75	-0.000483329
	4.8	-0.00121
	4.85	-0.000724816
	4.9	-0.00145
	4.95	-0.000966187
	5	0.000483789
	5.05	0.0017
	5.1	0.00218
	5.15	0.00364
	5.2	0.00121
	5.25	-3.728e-09
	5.3	-0.000483329
	5.35	-0.00145
	5.4	-0.000966187
	5.45	-0.000966187
	5.5	-0.000724816
	5.55	-0.000966187
	5.6	-0.00121
	5.65	-0.00217
	5.7	-0.00241
	5.75	-0.00313
	5.8	-0.00265
	5.85	-0.00217
	5.9	-0.00241
	5.95	-0.00241
	6	-0.000483329
	6.05	0.000241834
	6.1	0.00121
	6.15	0.00267
	6.2	0.000725861
	6.25	-0.000241725
	6.3	-0.000966187
	6.35	-0.00145
	6.4	-0.000966187
	6.45	-0.00121
	6.5	-0.00193
	6.55	-0.00121
	6.6	-0.000724816
	6.65	-0.000483329
	6.7	-0.00121
	6.75	-0.000966187
	6.8	-0.000483329
	6.85	-3.728e-09
	6.9	-0.000241725
	6.95	-3.728e-09
	7	0.00096805
	7.05	0.0017
	7.1	0.00194
	7.15	0.00437
	7.2	0.00096805
	7.25	0.000483789
	7.3	-0.00121
	7.35	-0.00145
	7.4	-0.00145
	7.45	-0.000724816
	7.5	-0.000724816
	7.55	-0.00145
	7.6	-0.00169
	7.65	-0.00193
	7.7	-0.00241
	7.75	-0.00145
	7.8	-0.00145
	7.85	-0.00169
	7.9	-0.00265
	7.95	-0.00265
	8	-0.00193
	8.05	0.000483789
	8.1	0.0017
	8.15	0.00413
	8.2	0.00267
	8.25	0.00096805
	8.3	0.000241834
	8.35	-0.000724816
	8.4	-0.000966187
	8.45	-0.000724816
	8.5	-0.00145
	8.55	-0.00169
	8.6	-0.000966187
	8.65	-0.000241725
	8.7	0.000725861
	8.75	0.000241834
	8.8	0.00194
	8.85	0.00096805
	8.9	0.00145
	8.95	0.000483789
	9	0.00096805
	9.05	0.00218
	9.1	0.00315
	9.15	0.00584
	9.2	0.00437
	9.25	0.00291
	9.3	0.0017
	9.35	0.00145
	9.4	0.000725861
	9.45	-3.728e-09
	9.5	-3.728e-09
	9.55	0.000483789
	9.6	-3.728e-09
	9.65	0.000241834
	9.7	0.000241834
	9.75	0.000725861
	9.8	0.00096805
	9.85	0.00096805
	9.9	0.00121
	9.95	0.00145
	10	0.0034
	10.05	0.00413
	10.1	0.00535
	10.15	0.00657
	10.2	0.00657
	10.25	0.00388
	10.3	0.00364
	10.35	0.0034
	10.4	0.00242
	10.45	0.00267
	10.5	0.00315
	10.55	0.00462
	10.6	0.0034
	10.65	0.00315
	10.7	0.00364
	10.75	0.00364
	10.8	0.00267
	10.85	0.0034
	10.9	0.00437
	10.95	0.00829
	11	0.00903
	11.05	0.00903
	11.1	0.011
	11.15	0.01248
	11.2	0.01248
	11.25	0.011
	11.3	0.00878
	11.35	0.00804
	11.4	0.00804
	11.45	0.00486
	11.5	0.00364
	11.55	0.00267
	11.6	0.00242
	11.65	0.00267
	11.7	0.00267
	11.75	0.00267
	11.8	0.00364
	11.85	0.00413
	11.9	0.00388
	11.95	0.00413
	12	0.00364
	12.05	0.00584
	12.1	0.00608
	12.15	0.00977
	12.2	0.01149
	12.25	0.01001
	12.3	0.00927
	12.35	0.00804
	12.4	0.00755
	12.45	0.00364
	12.5	0.00242
	12.55	0.00121
	12.6	0.0017
	12.65	0.00194
	12.7	0.0017
	12.75	0.00194
	12.8	0.00218
	12.85	0.00194
	12.9	0.0017
	12.95	0.00194
	13	0.00267
	13.05	0.00437
	13.1	0.00535
	13.15	0.00657
	13.2	0.00559
	13.25	0.00437
	13.3	0.00388
	13.35	0.00242
	13.4	0.0017
	13.45	0.00194
	13.5	0.0017
	13.55	0.0017
	13.6	0.00121
	13.65	0.00145
	13.7	0.00121
	13.75	0.0017
	13.8	0.0017
	13.85	0.00242
	13.9	0.000483789
	13.95	0.00145
	14	0.00218
	14.05	0.00242
	14.1	0.00364
	14.15	0.00559
	14.2	0.00657
	14.25	0.00462
	14.3	0.00218
	14.35	0.0017
	14.4	0.00145
	14.45	0.000725861
	14.5	0.000725861
	14.55	0.000725861
	14.6	0.00145
	14.65	0.00096805
	14.7	0.000725861
	14.75	-0.000241725
	14.8	-0.000241725
	14.85	-0.000241725
	14.9	-3.728e-09
	14.95	-0.000241725
	15	-3.728e-09
	15.05	0.00145
	15.1	0.00242
	15.15	0.00462
	15.2	0.0051
	15.25	0.00267
	15.3	0.00145
	15.35	0.000725861
	15.4	-3.728e-09
	15.45	-0.000724816
	15.5	-0.000483329
	15.55	-0.000724816
	15.6	-0.000241725
	15.65	0.000241834
	15.7	-3.728e-09
	15.75	-0.000966187
	15.8	0.00096805
	15.85	0.00096805
	15.9	0.00121
	15.95	0.000241834
	16	0.00096805
	16.05	0.0017
	16.1	0.00267
	16.15	0.00437
	16.2	0.0051
	16.25	0.00315
	16.3	0.00194
	16.35	0.0017
	16.4	0.000725861
	16.45	0.00121
	16.5	0.000483789
	16.55	0.000483789
	16.6	0.00121
	16.65	0.000725861
	16.7	-0.000966187
	16.75	-0.000483329
	16.8	0.000725861
	16.85	0.000725861
	16.9	0.000483789
	16.95	0.000483789
	17	0.000725861
	17.05	0.00242
	17.1	0.0034
	17.15	0.0051
	17.2	0.00633
	17.25	0.00535
	17.3	0.00413
	17.35	0.0034
	17.4	0.00121
	17.45	0.0017
	17.5	0.00194
	17.55	0.00145
	17.6	0.0017
	17.65	0.000725861
	17.7	0.0017
	17.75	0.00121
	17.8	0.0017
	17.85	0.00121
	17.9	0.00121
	17.95	0.00096805
	18	0.00218
	18.05	0.00364
	18.1	0.00413
	18.15	0.00486
	18.2	0.00682
	18.25	0.00535
	18.3	0.0034
	18.35	0.00291
	18.4	0.0017
	18.45	0.00121
	18.5	0.0017
	18.55	0.00242
	18.6	0.00145
	18.65	0.00121
	18.7	0.0017
	18.75	0.000241834
	18.8	-0.000241725
	18.85	0.000725861
	18.9	0.00121
	18.95	0.0017
	19	0.00096805
	19.05	0.00121
	19.1	0.00291
	19.15	0.00315
	19.2	0.0051
	19.25	0.00267
	19.3	0.00242
	19.35	0.00121
	19.4	-3.728e-09
	19.45	-0.000241725
	19.5	0.000725861
	19.55	0.000483789
	19.6	0.000241834
	19.65	-0.000483329
	19.7	-3.728e-09
	19.75	0.000241834
	19.8	-3.728e-09
	19.85	-0.000483329
	19.9	0.000483789
	19.95	0.00121
	20	0.000241834
	20.05	0.000241834
	20.1	0.00121
	20.15	0.00267
	20.2	0.00486
	20.25	0.0034
	20.3	0.0034
	20.35	0.0017
	20.4	0.0017
	20.45	0.00096805
	20.5	0.00145
	20.55	0.00437
	20.6	0.0017
	20.65	0.00194
	20.7	0.00388
	20.75	0.00145
	20.8	0.00559
	20.85	0.00194
	20.9	0.00291
	20.95	0.00559
	21	0.0051
	21.05	0.00584
	21.1	0.00657
	21.15	0.00559
	21.2	0.00633
	21.25	0.00878
	21.3	0.0051
	21.35	0.00731
	21.4	0.00584
	21.45	0.00291
	21.5	0.00218
	21.55	0.00315
	21.6	0.00413
	21.65	0.0034
	21.7	0.00388
	21.75	0.00462
	21.8	0.00559
	21.85	0.00242
	21.9	0.00291
	21.95	0.00267
	22	0.0034
	22.05	0.00291
	22.1	0.00413
	22.15	0.00437
	22.2	0.00731
	22.25	0.00903
	22.3	0.0051
	22.35	0.00413
	22.4	0.00315
	22.45	0.00535
	22.5	0.00559
	22.55	0.00388
	22.6	0.00486
	22.65	0.00462
	22.7	0.00535
	22.75	0.00364
	22.8	0.00388
	22.85	0.00388
	22.9	0.00486
	22.95	0.0051
	23	0.00388
	23.05	0.00755
	23.1	0.00535
	23.15	0.00927
	23.2	0.00706
	23.25	0.01051
	23.3	0.00731
	23.35	0.00682
	23.4	0.00559
	23.45	0.00437
	23.5	0.00437
	23.55	0.00315
	23.6	0.00315
	23.65	0.00218
	23.7	0.00218
	23.75	0.00633
	23.8	0.00267
	23.85	0.00291
	23.9	0.00315
	23.95	0.0051
	24	0.00315
	24.05	0.00608
	24.1	0.00878
	24.15	0.00584
	24.2	0.00731
	24.25	0.01026
	24.3	0.00608
	24.35	0.00903
	24.4	0.00584
	24.45	0.00364
	24.5	0.00535
	24.55	0.00291
	24.6	0.00315
	24.65	0.00437
	24.7	0.00486
	24.75	0.00559
	24.8	0.00364
	24.85	0.000483789
	24.9	0.000483789
	24.95	0.00194
	25	0.00121
	25.05	0.00145
	25.1	0.00291
	25.15	0.00315
	25.2	0.00437
	25.25	0.00584
	25.3	0.00413
	25.35	0.0034
	25.4	0.00267
	25.45	0.00194
	25.5	0.00121
	25.55	0.000725861
	25.6	0.000241834
	25.65	0.000241834
	25.7	-3.728e-09
	25.75	0.00121
	25.8	-3.728e-09
	25.85	-0.000483329
	25.9	-3.728e-09
	25.95	0.000725861
	26	-0.000483329
	26.05	0.00145
	26.1	0.00267
	26.15	0.00291
	26.2	0.00462
	26.25	0.00584
	26.3	0.00413
	26.35	0.00242
	26.4	0.0017
	26.45	0.000725861
	26.5	0.0017
	26.55	0.00096805
	26.6	0.000725861
	26.65	0.000241834
	26.7	-0.000724816
	26.75	-0.000483329
	26.8	-0.000724816
	26.85	-0.00145
	26.9	-0.00145
	26.95	-0.00145
	27	-3.728e-09
	27.05	-0.00169
	27.1	-3.728e-09
	27.15	0.00145
	27.2	0.00218
	27.25	0.00388
	27.3	0.00242
	27.35	0.00096805
	27.4	0.000241834
	27.45	0.000241834
	27.5	-0.00121
	27.55	-3.728e-09
	27.6	-0.000483329
	27.65	0.000241834
	27.7	0.000483789
	27.75	-0.000241725
	27.8	-0.000483329
	27.85	0.000483789
	27.9	0.000241834
	27.95	-0.00121
	28	-0.000483329
	28.05	0.000483789
	28.1	0.00096805
	28.15	0.00218
	28.2	0.00315
	28.25	0.00535
	28.3	0.00315
	28.35	0.00218
	28.4	0.00121
	28.45	0.00121
	28.5	0.00096805
	28.55	0.00096805
	28.6	-0.000483329
	28.65	-0.000724816
	28.7	-0.000724816
	28.75	-0.000966187
	28.8	0.000241834
	28.85	-0.000241725
	28.9	-0.000724816
	28.95	0.000241834
	29	-0.000483329
	29.05	0.000241834
	29.1	0.00096805
	29.15	0.00242
	29.2	0.0034
	29.25	0.0051
	29.3	0.00315
	29.35	0.00121
	29.4	0.00096805
	29.45	0.000725861
	29.5	0.000241834
	29.55	0.000483789
	29.6	0.000483789
	29.65	0.00121
	29.7	0.000241834
	29.75	0.000241834
	29.8	-3.728e-09
	29.85	0.000241834
	29.9	0.000725861
	29.95	0.000241834
	30	0.000483789
	30.05	-0.000483329
	30.1	0.000725861
	30.15	0.00267
	30.2	0.00267
	30.25	0.00462
	30.3	0.00315
	30.35	0.00194
	30.4	0.00121
	30.45	0.000241834
	30.5	0.000725861
	30.55	0.00121
	30.6	0.00121
	30.65	0.0017
	30.7	0.00096805
	30.75	0.000725861
	30.8	0.000725861
	30.85	0.000725861
	30.9	0.000241834
	30.95	0.00145
	31	0.00121
	31.05	0.00194
	31.1	0.00145
	31.15	0.00242
	31.2	0.00315
	31.25	0.00535
	31.3	0.00413
	31.35	0.00242
	31.4	0.0017
	31.45	0.00096805
	31.5	0.00121
	31.55	0.00121
	31.6	0.00121
	31.65	0.000241834
	31.7	-3.728e-09
	31.75	0.00121
	31.8	0.000725861
	31.85	0.000483789
	31.9	0.000241834
	31.95	0.000483789
	32	-0.000241725
	32.05	0.000483789
	32.1	0.00194
	32.15	0.00267
	32.2	0.00413
	32.25	0.00633
	32.3	0.00584
	32.35	0.00437
	32.4	0.00315
	32.45	0.00218
	32.5	0.00218
	32.55	0.00218
	32.6	0.00194
	32.65	0.00291
	32.7	0.00242
	32.75	0.00291
	32.8	0.00267
	32.85	0.00315
	32.9	0.00242
	32.95	0.00242
	33	0.00218
	33.05	0.00267
	33.1	0.00291
	33.15	0.00364
	33.2	0.00559
	33.25	0.00633
	33.3	0.00657
	33.35	0.00462
	33.4	0.00364
	33.45	0.00315
	33.5	0.00315
	33.55	0.00218
	33.6	0.00291
	33.65	0.00218
	33.7	0.0017
	33.75	0.00145
	33.8	0.00145
	33.85	0.0017
	33.9	0.000725861
	33.95	-3.728e-09
	34	0.000483789
	34.05	0.00194
	34.1	0.00194
	34.15	0.0034
	34.2	0.00413
	34.25	0.00608
	34.3	0.00706
	34.35	0.00437
	34.4	0.00315
	34.45	0.00218
	34.5	0.0017
	34.55	0.00145
	34.6	0.00194
	34.65	0.00145
	34.7	0.00145
	34.75	0.0017
	34.8	0.0017
	34.85	0.00218
	34.9	0.00267
	34.95	0.00267
	35	0.00242
	35.05	0.00194
	35.1	0.00242
	35.15	0.0034
	35.2	0.00437
	35.25	0.00633
	35.3	0.00755
	35.35	0.00584
	35.4	0.00437
	35.45	0.00267
	35.5	0.00315
	35.55	0.00364
	35.6	0.00364
	35.65	0.00388
	35.7	0.00194
	35.75	0.00291
	35.8	0.00242
	35.85	0.00242
	35.9	0.00194
	35.95	0.00315
	36	0.00291
	36.05	0.00218
	36.1	0.00291
	36.15	0.00462
	36.2	0.00535
	36.25	0.00559
	36.3	0.00829
	36.35	0.00584
	36.4	0.00535
	36.45	0.00486
	36.5	0.00437
	36.55	0.00267
	36.6	0.0017
	36.65	0.00194
	36.7	0.00218
	36.75	0.00315
	36.8	0.00145
	36.85	0.00145
	36.9	0.00194
	36.95	0.00121
	37	0.00218
	37.05	0.00242
	37.1	0.00194
	37.15	0.00462
	37.2	0.00486
	37.25	0.00608
	37.3	0.00755
	37.35	0.00559
	37.4	0.00486
	37.45	0.00462
	37.5	0.00364
	37.55	0.00364
	37.6	0.00291
	37.65	0.00267
	37.7	0.0034
	37.75	0.0034
	37.8	0.00242
	37.85	0.00315
	37.9	0.00267
	37.95	0.0034
	38	0.00413
	38.05	0.00364
	38.1	0.00413
	38.15	0.00584
	38.2	0.00584
	38.25	0.00682
	38.3	0.00878
	38.35	0.00682
	38.4	0.00608
	38.45	0.00486
	38.5	0.00413
	38.55	0.00364
	38.6	0.00413
	38.65	0.00315
	38.7	0.00388
	38.75	0.0034
	38.8	0.00291
	38.85	0.0034
	38.9	0.00291
	38.95	0.00242
	39	0.00315
	39.05	0.00364
	39.1	0.0034
	39.15	0.00388
	39.2	0.00584
	39.25	0.00682
	39.3	0.00853
	39.35	0.00731
	39.4	0.0051
	39.45	0.0051
	39.5	0.00462
	39.55	0.0034
	39.6	0.0034
	39.65	0.00267
	39.7	0.00242
	39.75	0.00267
	39.8	0.00267
	39.85	0.00242
	39.9	0.00218
	39.95	0.00194
	40	0.00194
	40.05	0.00291
	40.1	0.00315
	40.15	0.00267
	40.2	0.00364
	40.25	0.0051
	40.3	0.00731
	40.35	0.00608
	40.4	0.0051
	40.45	0.00315
	40.5	0.00364
	40.55	0.00364
	40.6	0.00267
	40.65	0.00194
	40.7	0.00267
	40.75	0.00315
	40.8	0.0034
	40.85	0.00462
	40.9	0.0034
	40.95	0.00291
	41	0.0017
	41.05	0.00194
	41.1	0.00291
	41.15	0.00242
	41.2	0.00388
	41.25	0.00462
	41.3	0.00559
	41.35	0.00657
	41.4	0.0051
	41.45	0.00364
	41.5	0.0034
	41.55	0.00242
	41.6	0.00315
	41.65	0.00413
	41.7	0.00267
	41.75	0.00315
	41.8	0.00315
	41.85	0.00364
	41.9	0.00413
	41.95	0.00315
	42	0.00388
	42.05	0.00267
	42.1	0.00218
	42.15	0.00267
	42.2	0.00486
	42.25	0.00608
	42.3	0.00657
	42.35	0.00731
	42.4	0.00535
	42.45	0.00584
	42.5	0.00462
	42.55	0.00437
	42.6	0.00315
	42.65	0.00364
	42.7	0.00388
	42.75	0.00413
	42.8	0.00437
	42.85	0.0034
	42.9	0.00315
	42.95	0.00267
	43	0.00267
	43.05	0.00218
	43.1	0.00267
	43.15	0.00291
	43.2	0.00437
	43.25	0.00413
	43.3	0.00608
	43.35	0.00657
	43.4	0.0051
	43.45	0.00413
	43.5	0.0034
	43.55	0.00267
	43.6	0.00194
	43.65	0.00218
	43.7	0.00218
	43.75	0.00267
	43.8	0.00194
	43.85	0.0017
	43.9	0.0017
	43.95	0.00194
	44	0.00218
	44.05	0.0017
	44.1	0.00194
	44.15	0.00194
	44.2	0.00364
	44.25	0.00388
	44.3	0.00462
	44.35	0.00559
	44.4	0.00388
	44.45	0.00242
	44.5	0.0017
	44.55	0.0017
	44.6	0.00145
	44.65	0.00218
	44.7	0.0017
	44.75	0.0017
	44.8	0.00145
	44.85	0.00145
	44.9	0.00242
	44.95	0.00145
	45	0.000241834
	45.05	0.000483789
	45.1	0.000241834
	45.15	0.00121
	45.2	0.00194
	45.25	0.00315
	45.3	0.00486
	45.35	0.00633
	45.4	0.00364
	45.45	0.00267
	45.5	0.00145
	45.55	0.000483789
	45.6	0.000725861
	45.65	0.00194
	45.7	0.00145
	45.75	0.000483789
	45.8	0.00145
	45.85	0.000483789
	45.9	0.00121
	45.95	0.00121
	46	0.00096805
	46.05	0.00121
	46.1	0.000483789
	46.15	0.00145
	46.2	0.00194
	46.25	0.0034
	46.3	0.00291
	46.35	0.0051
	46.4	0.00315
	46.45	0.00267
	46.5	0.0017
	46.55	0.00121
	46.6	0.000725861
	46.65	0.000483789
	46.7	0.000725861
	46.75	0.00121
	46.8	0.00267
	46.85	0.00121
	46.9	0.00194
	46.95	0.00194
	47	0.00145
	47.05	0.00121
	47.1	0.0017
	47.15	0.00096805
	47.2	0.00242
	47.25	0.00267
	47.3	0.00315
	47.35	0.00608
	47.4	0.00388
	47.45	0.00315
	47.5	0.0017
	47.55	0.0017
	47.6	0.00218
	47.65	0.00145
	47.7	0.00121
	47.75	0.00121
	47.8	0.00096805
	47.85	0.00096805
	47.9	0.00121
	47.95	0.000725861
	48	0.000241834
	48.05	0.000725861
	48.1	0.00096805
	48.15	0.00121
	48.2	0.0017
	48.25	0.00388
	48.3	0.00437
	48.35	0.00559
	48.4	0.00388
	48.45	0.00291
	48.5	0.00218
	48.55	0.00145
	48.6	0.000241834
	48.65	-3.728e-09
	48.7	-3.728e-09
	48.75	-0.00121
	48.8	-0.000966187
	48.85	-0.00121
	48.9	-0.00241
	48.95	-0.00265
	49	-0.00193
	49.05	-0.00145
	49.1	-0.00145
	49.15	-0.00193
	49.2	-0.000241725
	49.25	0.000725861
	49.3	0.00267
	49.35	0.00486
	49.4	0.00364
	49.45	0.0017
	49.5	0.00096805
	49.55	0.000483789
	49.6	0.000241834
	49.65	0.000241834
	49.7	0.000241834
	49.75	-0.000241725
	49.8	0.000241834
	49.85	-0.000241725
	49.9	-0.000241725
	49.95	0.000483789
	50	-0.000483329
	50.05	0.000725861
	50.1	0.00121
	50.15	-3.728e-09
	50.2	0.000483789
	50.25	0.00242
	50.3	0.00315
	50.35	0.00413
	50.4	0.00291
	50.45	0.00096805
	50.5	0.000241834
	50.55	-0.000241725
	50.6	0.00096805
	50.65	0.00121
	50.7	0.000725861
	50.75	0.000241834
	50.8	0.000483789
	50.85	-0.000241725
	50.9	0.000241834
	50.95	0.000483789
	51	0.000241834
	51.05	0.00096805
	51.1	0.00145
	51.15	0.0017
	51.2	0.00096805
	51.25	0.00242
	51.3	0.00315
	51.35	0.0051
	51.4	0.0051
	51.45	0.00315
	51.5	0.00121
	51.55	0.00194
	51.6	0.00121
	51.65	-3.728e-09
	51.7	-0.00121
	51.75	-0.00145
	51.8	-0.000966187
	51.85	-0.00217
	51.9	-0.00169
	51.95	-0.00145
	52	-0.00265
	52.05	-0.00193
	52.1	-0.000483329
	52.15	-0.000966187
	52.2	-0.00121
	52.25	0.0017
	52.3	0.0017
	52.35	0.00218
	52.4	0.00315
	52.45	0.0017
	52.5	0.000725861
	52.55	0.000483789
	52.6	-0.000724816
	52.65	-0.00169
	52.7	-0.00217
	52.75	-0.00193
	52.8	-0.00121
	52.85	-0.00193
	52.9	-0.00169
	52.95	-0.00241
	53	-0.00217
	53.05	-0.00265
	53.1	-0.00289
	53.15	-0.00217
	53.2	-0.00169
	53.25	-0.000724816
	53.3	-0.000241725
	53.35	0.00194
	53.4	0.0034
	53.45	0.00194
	53.5	0.00096805
	53.55	0.000483789
	53.6	0.000241834
	53.65	-0.000724816
	53.7	-0.000724816
	53.75	-3.728e-09
	53.8	-0.000241725
	53.85	-0.000966187
	53.9	-3.728e-09
	53.95	-0.000724816
	54	-3.728e-09
	54.05	-3.728e-09
	54.1	-3.728e-09
	54.15	-0.00145
	54.2	-0.000724816
	54.25	0.00121
	54.3	0.00218
	54.35	0.00364
	54.4	0.00462
	54.45	0.00267
	54.5	0.00121
	54.55	0.000241834
	54.6	-0.000241725
	54.65	-0.000241725
	54.7	-0.00145
	54.75	-0.00169
	54.8	-0.000724816
	54.85	-0.00121
	54.9	-0.00121
	54.95	-0.00193
	55	-0.00217
	55.05	-0.00121
	55.1	-0.00145
	55.15	-0.00217
	55.2	-0.00241
	55.25	-0.00145
	55.3	0.00194
	55.35	0.00218
	55.4	0.00267
	55.45	-3.728e-09
	55.5	-3.728e-09
	55.55	-0.000241725
	55.6	-0.000724816
	55.65	-0.000724816
	55.7	-0.00169
	55.75	-0.000241725
	55.8	-0.000483329
	55.85	-0.000724816
	55.9	-3.728e-09
	55.95	-0.000724816
	56	-0.000724816
	56.05	0.000241834
	56.1	-0.000241725
	56.15	-0.000724816
	56.2	-0.000724816
	56.25	0.000725861
	56.3	0.00145
	56.35	0.00242
	56.4	0.00462
	56.45	0.00291
	56.5	0.00194
	56.55	0.000483789
	56.6	-0.000241725
	56.65	-3.728e-09
	56.7	-0.000241725
	56.75	-0.000241725
	56.8	-0.000483329
	56.85	-0.000241725
	56.9	-0.000724816
	56.95	-0.000483329
	57	-0.000241725
	57.05	-0.000241725
	57.1	-3.728e-09
	57.15	0.000483789
	57.2	0.000241834
	57.25	0.00194
	57.3	0.00315
	57.35	0.00437
	57.4	0.00584
	57.45	0.00364
	57.5	0.00242
	57.55	0.00194
	57.6	0.00121
	57.65	-3.728e-09
	57.7	-0.000483329
	57.75	-3.728e-09
	57.8	-0.000241725
	57.85	-0.000483329
	57.9	-0.000724816
	57.95	-0.000724816
	58	-0.000483329
	58.05	-0.00169
	58.1	-0.00121
	58.15	-0.000966187
	58.2	0.000483789
	58.25	0.00096805
	58.3	0.00242
	58.35	0.0034
	58.4	0.00437
	58.45	0.00267
	58.5	0.00218
	58.55	0.00096805
	58.6	0.00096805
	58.65	-0.000724816
	58.7	-3.728e-09
	58.75	-0.000966187
	58.8	-0.000966187
	58.85	-0.00121
	58.9	-0.00217
	58.95	-0.00169
	59	-0.00193
	59.05	-0.00241
	59.1	-0.00217
	59.15	-0.00217
	59.2	-0.00169
	59.25	-0.00121
	59.3	0.00096805
	59.35	0.000483789
	59.4	0.0034
	59.45	0.00145
	59.5	-0.000483329
	59.55	-0.000483329
	59.6	-0.000724816
	59.65	-0.000966187
	59.7	-0.000483329
	59.75	-0.000241725
	59.8	0.000241834
	59.85	0.00315
	59.9	0.00242
	59.95	0.00267
	60	0.00145
	60.05	0.00145
	60.1	0.0017
	60.15	0.00242
	60.2	0.000725861
	60.25	0.00218
	60.3	0.0034
	60.35	0.00388
	60.4	0.00584
	60.45	0.00486
	60.5	0.00731
	60.55	0.00608
	60.6	0.00121
	60.65	0.000483789
	60.7	0.00096805
	60.75	0.00194
	60.8	0.00291
	60.85	0.00535
	60.9	0.00096805
	60.95	0.00096805
	61	0.000241834
	61.05	0.000483789
	61.1	0.00267
	61.15	0.00291
	61.2	0.00121
	61.25	0.00364
	61.3	0.00682
	61.35	0.00462
	61.4	0.00682
	61.45	0.00804
	61.5	0.00267
	61.55	0.00145
	61.6	0.0017
	61.65	0.00218
	61.7	0.00535
	61.75	0.00291
	61.8	0.0034
	61.85	0.0034
	61.9	0.00437
	61.95	0.00218
	62	0.00121
	62.05	0.0017
	62.1	-0.000483329
	62.15	-0.00121
	62.2	0.000483789
	62.25	0.000483789
	62.3	0.00121
	62.35	0.00267
	62.4	0.00486
	62.45	0.00315
	62.5	-3.728e-09
	62.55	0.00194
	62.6	-3.728e-09
	62.65	0.00364
	62.7	0.00559
	62.75	0.00315
	62.8	0.00291
	62.85	-0.000724816
	62.9	-0.000966187
	62.95	-0.00145
	63	-0.000966187
	63.05	-0.000724816
	63.1	-0.00121
	63.15	-0.00145
	63.2	-0.00193
	63.25	-0.000724816
	63.3	-0.000241725
	63.35	-0.000241725
	63.4	0.00242
	63.45	0.00291
	63.5	0.00121
	63.55	0.000241834
	63.6	-0.00121
	63.65	-0.00217
	63.7	-0.00169
	63.75	-0.00193
	63.8	-0.000483329
	63.85	-0.000966187
	63.9	-0.000724816
	63.95	-0.000483329
	64	-0.000483329
	64.05	-0.000724816
	64.1	-0.000241725
	64.15	-0.000241725
	64.2	-0.000483329
	64.25	-0.000483329
	64.3	0.00121
	64.35	0.00315
	64.4	0.00437
	64.45	0.00535
	64.5	0.00267
	64.55	0.0017
	64.6	0.0017
	64.65	0.00121
	64.7	0.0017
	64.75	0.000241834
	64.8	-0.000966187
	64.85	-0.000483329
	64.9	-0.000966187
	64.95	-0.00121
	65	-0.000724816
	65.05	-0.000724816
	65.1	-0.000966187
	65.15	-0.00169
	65.2	-0.00169
	65.25	-0.00193
	65.3	-0.000241725
	65.35	0.0017
	65.4	0.00291
	65.45	0.00388
	65.5	0.0017
	65.55	0.0017
	65.6	0.000241834
	65.65	-0.000241725
	65.7	-3.728e-09
	65.75	-0.000724816
	65.8	-3.728e-09
	65.85	0.000483789
	65.9	-0.00121
	65.95	-0.00121
	66	-0.00121
	66.05	-0.000966187
	66.1	-0.000483329
	66.15	-0.000724816
	66.2	-0.000724816
	66.25	-3.728e-09
	66.3	0.00145
	66.35	0.00145
	66.4	0.00388
	66.45	0.00486
	66.5	0.00291
	66.55	0.0017
	66.6	0.000483789
	66.65	0.000483789
	66.7	0.000241834
	66.75	0.000241834
	66.8	-0.000241725
	66.85	0.000241834
	66.9	0.000241834
	66.95	0.000725861
	67	-0.000483329
	67.05	-0.000724816
	67.1	0.000483789
	67.15	0.000241834
	67.2	-3.728e-09
	67.25	-0.000241725
	67.3	0.000241834
	67.35	0.00194
	67.4	0.0034
	67.45	0.0051
	67.5	0.00267
	67.55	0.00145
	67.6	0.00121
	67.65	0.000725861
	67.7	0.000241834
	67.75	-0.000241725
	67.8	0.00096805
	67.85	-3.728e-09
	67.9	-0.000483329
	67.95	0.000241834
	68	-3.728e-09
	68.05	0.000241834
	68.1	-3.728e-09
	68.15	-3.728e-09
	68.2	0.000725861
	68.25	0.000241834
	68.3	0.000241834
	68.35	0.00121
	68.4	0.00218
	68.45	0.0034
	68.5	0.00194
	68.55	0.00096805
	68.6	0.00121
	68.65	0.000483789
	68.7	0.000241834
	68.75	0.000725861
	68.8	0.000483789
	68.85	0.000241834
	68.9	-0.000724816
	68.95	-0.00145
	69	-0.00121
	69.05	-0.000724816
	69.1	-0.000724816
	69.15	-0.00145
	69.2	-0.00121
	69.25	-0.000483329
	69.3	0.000241834
	69.35	0.00121
	69.4	0.00218
	69.45	0.00413
	69.5	0.00291
	69.55	0.00145
	69.6	0.00096805
	69.65	0.000483789
	69.7	0.00121
	69.75	0.000241834
	69.8	-0.000966187
	69.85	-0.000966187
	69.9	-0.000241725
	69.95	-0.000241725
	70	-0.000483329
	70.05	-0.000483329
	70.1	-3.728e-09
	70.15	-0.000724816
	70.2	-3.728e-09
	70.25	-3.728e-09
	70.3	0.00096805
	70.35	0.00194
	70.4	0.00291
	70.45	0.00462
	70.5	0.00364
	70.55	0.00242
	70.6	0.00194
	70.65	0.000241834
	70.7	-0.000724816
	70.75	-0.000966187
	70.8	0.000483789
	70.85	0.000241834
	70.9	-0.000241725
	70.95	0.000483789
	71	0.000241834
	71.05	-0.000241725
	71.1	-0.000483329
	71.15	-3.728e-09
	71.2	-0.000241725
	71.25	-0.000241725
	71.3	-0.000241725
	71.35	0.00364
	71.4	0.0034
	71.45	0.00462
	71.5	0.0034
	71.55	0.00242
	71.6	0.000241834
	71.65	-3.728e-09
	71.7	-0.00121
	71.75	-0.00121
	71.8	-0.00121
	71.85	-0.000483329
	71.9	0.000241834
	71.95	-0.00145
	72	-0.000724816
	72.05	-0.000483329
	72.1	-0.000241725
	72.15	-0.00169
	72.2	-0.00169
	72.25	-0.00121
	72.3	-0.000241725
	72.35	0.000483789
	72.4	0.0017
	72.45	0.00291
	72.5	0.00242
	72.55	0.00096805
	72.6	0.000483789
	72.65	-0.000241725
	72.7	-3.728e-09
	72.75	-0.000483329
	72.8	-0.000483329
	72.85	-0.000241725
	72.9	-0.000483329
	72.95	-0.000483329
	73	-0.00145
	73.05	-0.00193
	73.1	-0.00121
	73.15	-0.00121
	73.2	-0.00121
	73.25	-0.00145
	73.3	-0.00169
	73.35	-0.000241725
	73.4	0.00121
	73.45	0.0017
	73.5	0.00267
	73.55	0.00145
	73.6	0.000241834
	73.65	0.000241834
	73.7	-3.728e-09
	73.75	-0.000724816
	73.8	0.000241834
	73.85	-0.000724816
	73.9	-0.00169
	73.95	-0.00121
	74	-0.00145
	74.05	-0.00145
	74.1	-0.00145
	74.15	-0.00169
	74.2	-0.00121
	74.25	-0.00241
	74.3	-0.00169
	74.35	0.000241834
	74.4	0.00121
	74.45	0.0017
	74.5	0.00315
	74.55	0.00145
	74.6	0.000241834
	74.65	0.000483789
	74.7	0.000483789
	74.75	-0.000483329
	74.8	0.000241834
	74.85	-3.728e-09
	74.9	-3.728e-09
	74.95	-0.000483329
	75	0.000241834
	75.05	0.00096805
	75.1	-0.000724816
	75.15	-0.000483329
	75.2	-0.000241725
	75.25	-0.000241725
	75.3	0.000241834
	75.35	0.000725861
	75.4	0.00194
	75.45	0.00364
	75.5	0.00437
	75.55	0.00145
	75.6	0.000725861
	75.65	-3.728e-09
	75.7	0.000725861
	75.75	0.000241834
	75.8	-3.728e-09
	75.85	-0.000241725
	75.9	-3.728e-09
	75.95	0.000241834
	76	-0.000483329
	76.05	-0.000724816
	76.1	-0.000966187
	76.15	-0.000483329
	76.2	-0.00145
	76.25	-0.00193
	76.3	-0.000483329
	76.35	0.0017
	76.4	0.00242
	76.45	0.00364
	76.5	0.00486
	76.55	0.00194
	76.6	0.00145
	76.65	0.000725861
	76.7	0.00121
	76.75	-0.000724816
	76.8	-0.000724816
	76.85	-3.728e-09
	76.9	0.000725861
	76.95	0.000725861
	77	0.000483789
	77.05	0.00096805
	77.1	0.0017
	77.15	0.0017
	77.2	0.00145
	77.25	0.00096805
	77.3	-3.728e-09
	77.35	0.00121
	77.4	0.00218
	77.45	0.00388
	77.5	0.0051
	77.55	0.00291
	77.6	0.0017
	77.65	0.000241834
	77.7	0.000241834
	77.75	-0.000483329
	77.8	-0.000483329
	77.85	0.000483789
	77.9	0.00145
	77.95	0.000725861
	78	0.000241834
	78.05	-0.000241725
	78.1	0.000241834
	78.15	-3.728e-09
	78.2	0.00315
	78.25	-0.000483329
	78.3	-0.000241725
	78.35	0.000725861
	78.4	0.00242
	78.45	0.00315
	78.5	0.00584
	78.55	0.0034
	78.6	0.0017
	78.65	0.00194
	78.7	0.000725861
	78.75	0.000483789
	78.8	0.000725861
	78.85	-3.728e-09
	78.9	-0.000966187
	78.95	-0.000724816
	79	-0.000724816
	79.05	-0.000724816
	79.1	-0.000966187
	79.15	-0.00217
	79.2	-0.00145
	79.25	-0.000724816
	79.3	-0.000724816
	79.35	-0.000724816
	79.4	0.00096805
	79.45	0.00242
	79.5	0.00486
	79.55	0.00413
	79.6	0.00242
	79.65	0.00121
	79.7	0.00145
	79.75	0.000725861
	79.8	0.00096805
	79.85	0.000483789
	79.9	0.00096805
	79.95	0.00145
	80	-0.000241725
	80.05	0.000725861
	80.1	0.00096805
	80.15	0.00096805
	80.2	0.0017
	80.25	0.00096805
	80.3	0.00121
	80.35	0.00145
	80.4	0.00218
	80.45	0.00291
	80.5	0.00633
	80.55	0.0051
	80.6	0.00364
	80.65	0.00364
	80.7	0.00194
	80.75	0.00194
	80.8	0.00096805
	80.85	0.00194
	80.9	0.00218
	80.95	0.0017
	81	0.0017
	81.05	0.00145
	81.1	0.00145
	81.15	0.0017
	81.2	0.0017
	81.25	0.00121
	81.3	0.00096805
	81.35	0.00121
	81.4	0.00291
	81.45	0.00388
	81.5	0.00486
	81.55	0.00364
	81.6	0.00194
	81.65	0.0017
	81.7	0.000725861
	81.75	0.00121
	81.8	0.00121
	81.85	0.00096805
	81.9	0.000725861
	81.95	0.000725861
	82	-0.000241725
	82.05	-3.728e-09
	82.1	-3.728e-09
	82.15	0.00121
	82.2	0.00121
	82.25	0.00145
	82.3	0.00096805
	82.35	0.00121
	82.4	0.0034
	82.45	0.0034
	82.5	0.00584
	82.55	0.00462
	82.6	0.00267
	82.65	0.00315
	82.7	0.00242
	82.75	0.0017
	82.8	0.00218
	82.85	0.00267
	82.9	0.00242
	82.95	0.00218
	83	0.00218
	83.05	0.00242
	83.1	0.00584
	83.15	0.00242
	83.2	0.00315
	83.25	0.00242
	83.3	0.00267
	83.35	0.00218
	83.4	0.00413
	83.45	0.00633
	83.5	0.00731
	83.55	0.00682
	83.6	0.00584
	83.65	0.0051
	83.7	0.00462
	83.75	0.00364
	83.8	0.00388
	83.85	0.0034
	83.9	0.00291
	83.95	0.00364
	84	0.00291
	84.05	0.00388
	84.1	0.00291
	84.15	0.00218
	84.2	0.00267
	84.25	0.00291
	84.3	0.00194
	84.35	0.00267
	84.4	0.00388
	84.45	0.00437
	84.5	0.00608
	84.55	0.00608
	84.6	0.00413
	84.65	0.00218
	84.7	0.00218
	84.75	0.00267
	84.8	0.00267
	84.85	0.00218
	84.9	0.00218
	84.95	0.00218
	85	0.0017
	85.05	0.00242
	85.1	0.00242
	85.15	0.00194
	85.2	0.00121
	85.25	0.00096805
	85.3	0.000725861
	85.35	0.000725861
	85.4	0.00242
	85.45	0.00364
	85.5	0.00486
	85.55	0.00559
	85.6	0.00437
	85.65	0.00388
	85.7	0.00267
	85.75	0.00364
	85.8	0.00315
	85.85	0.00291
	85.9	0.00315
	85.95	0.0034
	86	0.00291
	86.05	0.00364
	86.1	0.00437
	86.15	0.0034
	86.2	0.00242
	86.25	0.00388
	86.3	0.00267
	86.35	0.00291
	86.4	0.00559
	86.45	0.0051
	86.5	0.00706
	86.55	0.00804
	86.6	0.00608
	86.65	0.00413
	86.7	0.00437
	86.75	0.00804
	86.8	0.00731
	86.85	0.00388
	86.9	0.00462
	86.95	0.00242
	87	0.00315
	87.05	0.00291
	87.1	0.00242
	87.15	0.00462
	87.2	0.00584
	87.25	0.00364
	87.3	0.00315
	87.35	0.00682
	87.4	0.00731
	87.45	0.00413
	87.5	0.00486
	87.55	0.00633
	87.6	0.00486
	87.65	0.00486
	87.7	0.00291
	87.75	0.00267
	87.8	0.00291
	87.85	0.00291
	87.9	0.00364
	87.95	0.0034
	88	0.00242
	88.05	0.00267
	88.1	0.00291
	88.15	0.00218
	88.2	0.00242
	88.25	0.00242
	88.3	0.00315
	88.35	0.00218
	88.4	0.0034
	88.45	0.00486
	88.5	0.00486
	88.55	0.00657
	88.6	0.0051
	88.65	0.00364
	88.7	0.00267
	88.75	0.00242
	88.8	0.00218
	88.85	0.0017
	88.9	0.00218
	88.95	0.00218
	89	0.00291
	89.05	0.00242
	89.1	0.00267
	89.15	0.00242
	89.2	0.00267
	89.25	0.00242
	89.3	0.0017
	89.35	0.00145
	89.4	0.00218
	89.45	0.00364
	89.5	0.00486
	89.55	0.00657
	89.6	0.00462
	89.65	0.00413
	89.7	0.00388
	89.75	0.00315
	89.8	0.00242
	89.85	0.00145
	89.9	0.00218
	89.95	0.00267
	90	0.00291
	90.05	0.00291
	90.1	0.00291
	90.15	0.00194
	90.2	0.00096805
	90.25	0.000725861
	90.3	0.000483789
	90.35	0.000483789
	90.4	-0.000483329
	90.45	0.00145
	90.5	0.00364
	90.55	0.0051
	90.6	0.00364
	90.65	0.00218
	90.7	0.00121
	90.75	0.000483789
	90.8	-0.000724816
	90.85	-3.728e-09
	90.9	-3.728e-09
	90.95	0.000241834
	91	0.000725861
	91.05	0.000241834
	91.1	0.000725861
	91.15	0.000483789
	91.2	0.00121
	91.25	0.00145
	91.3	0.00096805
	91.35	0.00145
	91.4	0.0017
	91.45	0.00267
	91.5	0.00364
	91.55	0.00437
	91.6	0.00486
	91.65	0.00364
	91.7	0.00218
	91.75	0.00096805
	91.8	0.000725861
	91.85	0.000483789
	91.9	0.00145
	91.95	0.00145
	92	0.00194
	92.05	0.00096805
	92.1	0.00096805
	92.15	0.000725861
	92.2	0.00096805
	92.25	0.000725861
	92.3	0.000241834
	92.35	0.000483789
	92.4	0.00096805
	92.45	0.00267
	92.5	0.00388
	92.55	0.0051
	92.6	0.00486
	92.65	0.00315
	92.7	0.00267
	92.75	0.00242
	92.8	0.0017
	92.85	0.000483789
	92.9	0.000241834
	92.95	0.000241834
	93	0.000725861
	93.05	0.00096805
	93.1	0.000241834
	93.15	-3.728e-09
	93.2	-3.728e-09
	93.25	0.000241834
	93.3	-0.00121
	93.35	-0.000241725
	93.4	0.000241834
	93.45	0.00121
	93.5	0.00218
	93.55	0.00388
	93.6	0.00315
	93.65	0.00145
	93.7	0.000241834
	93.75	-3.728e-09
	93.8	-3.728e-09
	93.85	-0.000241725
	93.9	-3.728e-09
	93.95	-0.000241725
	94	-0.000483329
	94.05	-0.00169
	94.1	-0.00121
	94.15	-0.00145
	94.2	-0.00169
	94.25	-0.00217
	94.3	-0.00241
	94.35	-0.00145
	94.4	-0.000483329
	94.45	0.00194
	94.5	0.00242
	94.55	0.00364
	94.6	0.0034
	94.65	0.00096805
	94.7	0.000241834
	94.75	-0.000483329
	94.8	-0.00145
	94.85	-0.00145
	94.9	-0.000966187
	94.95	-0.00193
	95	-0.00193
	95.05	-0.00169
	95.1	-0.00217
	95.15	-0.00193
	95.2	-0.00193
	95.25	-0.00193
	95.3	-0.00217
	95.35	-0.00265
	95.4	-0.00217
	95.45	-0.000966187
	95.5	-0.000966187
	95.55	0.000483789
	95.6	0.00267
	95.65	0.000241834
	95.7	-0.00145
	95.75	-0.00217
	95.8	-0.00313
	95.85	-0.00409
	95.9	-0.00361
	95.95	-0.00409
	96	-0.00313
	96.05	-0.00481
	96.1	-0.00361
	96.15	-0.00433
	96.2	-0.00457
	96.25	-0.00481
	96.3	-0.00433
	96.35	-0.00457
	96.4	-0.00361
	96.45	-0.00337
	96.5	-0.00193
	96.55	-0.000483329
	96.6	0.000725861
	96.65	-0.00121
	96.7	-0.00169
	96.75	-0.00169
	96.8	-0.00337
	96.85	-0.00313
	96.9	-0.00337
	96.95	-0.00313
	97	-0.00409
	97.05	-0.00385
	97.1	-0.00337
	97.15	-0.00313
	97.2	-0.00337
	97.25	-0.00409
	97.3	-0.00385
	97.35	-0.00361
	97.4	-0.00361
	97.45	-0.00313
	97.5	-0.00265
	97.55	-0.000724816
	97.6	-3.728e-09
	97.65	-0.00193
	97.7	-0.00313
	97.75	-0.00385
	97.8	-0.00361
	97.85	-0.00385
	97.9	-0.00481
	97.95	-0.00505
	98	-0.00457
	98.05	-0.00481
	98.1	-0.00385
	98.15	-0.00409
	98.2	-0.00433
	98.25	-0.00433
	98.3	-0.00409
	98.35	-0.00409
	98.4	-0.00481
	98.45	-0.00313
	98.5	-0.00121
	98.55	-0.000241725
	98.6	0.000483789
	98.65	-0.000724816
	98.7	-0.00217
	98.75	-0.00337
	98.8	-0.00409
	98.85	-0.00385
	98.9	-0.00313
	98.95	-0.00409
	99	-0.00385
	99.05	-0.00289
	99.1	-0.00385
	99.15	-0.00385
	99.2	-0.00361
	99.25	-0.00265
	99.3	-0.00265
	99.35	-0.00217
	99.4	-0.00265
	99.45	-0.00217
	99.5	-0.00121
	99.55	-0.000966187
	99.6	0.000725861
	99.65	-0.00145
	99.7	-0.00241
	99.75	-0.00337
	99.8	-0.00385
	99.85	-0.00361
	99.9	-0.00505
	99.95	-0.00409
[truncated: 88,684 more rows]

## Sheet: Fig.3h
	simulation						measured
	freq	Ti3C2-3	Ti3C2-5.5	Ti3C2-10	Cu		freq-Cu	S21-Cu	freq	S21-3	S21-5.5	S21-10
	1	-2.19281	-1.63642	-1.18163	-0.53782		1.00967	-0.4646	1	-1.99829	-1.54398	-1.23128
	1.009	-2.19392	-1.63685	-1.18189	-0.5379		1.05965	-0.46663	1.04833	-2.04326	-1.56099	-1.26761
	1.018	-2.19504	-1.63727	-1.18216	-0.53797		1.10963	-0.47366	1.09667	-2.07614	-1.58439	-1.26961
	1.027	-2.19616	-1.63769	-1.18243	-0.53805		1.15962	-0.48328	1.145	-2.10874	-1.60895	-1.28321
	1.036	-2.19728	-1.63811	-1.1827	-0.53814		1.2096	-0.4929	1.19333	-2.12865	-1.61261	-1.28378
	1.045	-2.19841	-1.63853	-1.18299	-0.53822		1.25958	-0.50211	1.24167	-2.15515	-1.63692	-1.31218
	1.054	-2.19954	-1.63895	-1.18327	-0.53831		1.30957	-0.50929	1.29	-2.1499	-1.63627	-1.30704
	1.063	-2.20067	-1.63937	-1.18356	-0.5384		1.35955	-0.51649	1.33833	-2.18332	-1.65624	-1.33302
	1.072	-2.20181	-1.63979	-1.18386	-0.53849		1.40953	-0.52368	1.38667	-2.19241	-1.68356	-1.32348
	1.081	-2.20295	-1.64021	-1.18416	-0.53859		1.45952	-0.53424	1.435	-2.23001	-1.69657	-1.35049
	1.09	-2.20409	-1.64062	-1.18447	-0.53869		1.5095	-0.54633	1.48333	-2.2167	-1.70778	-1.35494
	1.099	-2.20524	-1.64104	-1.18478	-0.53879		1.55948	-0.55843	1.53167	-2.24015	-1.72051	-1.3622
	1.108	-2.20639	-1.64146	-1.1851	-0.53889		1.60947	-0.57136	1.58	-2.26911	-1.72955	-1.37106
	1.117	-2.20754	-1.64188	-1.18543	-0.539		1.65945	-0.58745	1.62833	-2.27848	-1.74544	-1.38201
	1.126	-2.2087	-1.64229	-1.18576	-0.5391		1.70943	-0.60358	1.67667	-2.29665	-1.75961	-1.40008
	1.135	-2.20986	-1.64271	-1.18609	-0.53921		1.75942	-0.61974	1.725	-2.28929	-1.77116	-1.39916
	1.144	-2.21103	-1.64313	-1.18643	-0.53932		1.8094	-0.6364	1.77333	-2.32007	-1.79211	-1.42555
	1.153	-2.2122	-1.64355	-1.18678	-0.53944		1.85938	-0.65327	1.82167	-2.33773	-1.80164	-1.4181
	1.162	-2.21337	-1.64397	-1.18713	-0.53955		1.90937	-0.67018	1.87	-2.34727	-1.81606	-1.44628
	1.171	-2.21455	-1.64439	-1.18749	-0.53967		1.95935	-0.68443	1.91833	-2.3651	-1.83607	-1.45447
	1.18	-2.21574	-1.64482	-1.18786	-0.53979		2.00933	-0.68995	1.96667	-2.38013	-1.84818	-1.45608
	1.189	-2.21692	-1.64524	-1.18823	-0.53991		2.05932	-0.69547	2.015	-2.3998	-1.85818	-1.47718
	1.198	-2.21812	-1.64567	-1.1886	-0.54004		2.1093	-0.701	2.06333	-2.40382	-1.87823	-1.48259
	1.207	-2.21931	-1.6461	-1.18898	-0.54016		2.15928	-0.69071	2.11167	-2.4031	-1.88856	-1.48961
	1.216	-2.22051	-1.64652	-1.18937	-0.54029		2.20927	-0.67517	2.16	-2.45541	-1.91606	-1.50693
	1.225	-2.22172	-1.64696	-1.18977	-0.54042		2.25925	-0.65966	2.20833	-2.44281	-1.91624	-1.51664
	1.234	-2.22293	-1.64739	-1.19017	-0.54055		2.30923	-0.64748	2.25667	-2.47381	-1.93879	-1.53653
	1.243	-2.22415	-1.64782	-1.19058	-0.54068		2.35922	-0.64453	2.305	-2.48438	-1.95535	-1.52896
	1.252	-2.22537	-1.64826	-1.19099	-0.54082		2.4092	-0.64157	2.35333	-2.49633	-1.95533	-1.53337
	1.261	-2.22659	-1.6487	-1.19141	-0.54096		2.45918	-0.63862	2.40167	-2.51516	-1.98146	-1.55728
	1.27	-2.22782	-1.64914	-1.19183	-0.5411		2.50917	-0.62568	2.45	-2.49961	-1.99534	-1.54345
	1.279	-2.22905	-1.64959	-1.19227	-0.54124		2.55915	-0.60994	2.49833	-2.55624	-2.01438	-1.59928
	1.288	-2.23029	-1.65003	-1.19271	-0.54138		2.60913	-0.59423	2.54667	-2.53043	-2.0015	-1.58745
	1.297	-2.23154	-1.65048	-1.19315	-0.54152		2.65912	-0.58382	2.595	-2.57853	-2.0359	-1.61157
	1.306	-2.23279	-1.65093	-1.1936	-0.54167		2.7091	-0.5861	2.64333	-2.59203	-2.0196	-1.60035
	1.315	-2.23404	-1.65139	-1.19406	-0.54182		2.75908	-0.58837	2.69167	-2.58394	-2.06784	-1.60994
	1.324	-2.2353	-1.65185	-1.19453	-0.54197		2.80907	-0.59065	2.74	-2.58696	-2.05226	-1.61082
	1.333	-2.23656	-1.65231	-1.195	-0.54212		2.85905	-0.59158	2.78833	-2.5862	-2.05189	-1.62955
	1.342	-2.23783	-1.65277	-1.19548	-0.54227		2.90903	-0.5922	2.83667	-2.59741	-2.07654	-1.62714
	1.351	-2.2391	-1.65324	-1.19596	-0.54242		2.95902	-0.59282	2.885	-2.62493	-2.08907	-1.668
	1.36	-2.24038	-1.65371	-1.19646	-0.54258		3.009	-0.59273	2.93333	-2.62163	-2.08083	-1.64514
	1.369	-2.24167	-1.65418	-1.19695	-0.54273		3.05898	-0.59119	2.98167	-2.66581	-2.1232	-1.65379
	1.378	-2.24296	-1.65466	-1.19746	-0.54289		3.10897	-0.58964	3.03	-2.69932	-2.13809	-1.67691
	1.387	-2.24425	-1.65514	-1.19797	-0.54305		3.15895	-0.5881	3.07833	-2.69209	-2.15815	-1.68774
	1.396	-2.24555	-1.65562	-1.19849	-0.54321		3.20893	-0.59218	3.12667	-2.68143	-2.15218	-1.69455
	1.405	-2.24685	-1.65611	-1.19902	-0.54337		3.25892	-0.59734	3.175	-2.7012	-2.15791	-1.69025
	1.414	-2.24816	-1.6566	-1.19955	-0.54354		3.3089	-0.60251	3.22333	-2.72355	-2.16438	-1.70926
	1.423	-2.24948	-1.6571	-1.20009	-0.5437		3.35888	-0.60756	3.27167	-2.68728	-2.14429	-1.71481
	1.432	-2.2508	-1.65759	-1.20064	-0.54387		3.40887	-0.61238	3.32	-2.74317	-2.1686	-1.72094
	1.441	-2.25212	-1.6581	-1.2012	-0.54403		3.45885	-0.61721	3.36833	-2.75357	-2.1626	-1.70708
	1.45	-2.25345	-1.6586	-1.20176	-0.5442		3.50883	-0.62205	3.41667	-2.77709	-2.18429	-1.72131
	1.459	-2.25479	-1.65911	-1.20233	-0.54437		3.55882	-0.62014	3.465	-2.74587	-2.18107	-1.71099
	1.468	-2.25613	-1.65963	-1.2029	-0.54454		3.6088	-0.61721	3.51333	-2.77057	-2.19672	-1.70841
	1.477	-2.25748	-1.66015	-1.20349	-0.54471		3.65878	-0.61428	3.56167	-2.81371	-2.22366	-1.76197
	1.486	-2.25883	-1.66067	-1.20408	-0.54489		3.70877	-0.61367	3.61	-2.80724	-2.20877	-1.72834
	1.495	-2.26018	-1.6612	-1.20467	-0.54506		3.75875	-0.61679	3.65833	-2.82148	-2.22283	-1.73398
	1.504	-2.26154	-1.66173	-1.20528	-0.54523		3.80873	-0.61991	3.70667	-2.84707	-2.24138	-1.75059
	1.513	-2.26291	-1.66226	-1.20589	-0.54541		3.85872	-0.62304	3.755	-2.85572	-2.26142	-1.77684
	1.522	-2.26428	-1.6628	-1.20651	-0.54559		3.9087	-0.62531	3.80333	-2.8995	-2.24168	-1.75321
	1.531	-2.26566	-1.66335	-1.20714	-0.54576		3.95868	-0.6275	3.85167	-2.89754	-2.25746	-1.77652
	1.54	-2.26704	-1.6639	-1.20777	-0.54594		4.00867	-0.62968	3.9	-2.9026	-2.26878	-1.77485
	1.549	-2.26843	-1.66445	-1.20842	-0.54612		4.05865	-0.62796	3.94833	-2.91972	-2.26942	-1.7871
	1.558	-2.26983	-1.66501	-1.20906	-0.5463		4.10863	-0.6207	3.99667	-2.93564	-2.27938	-1.77401
	1.567	-2.27123	-1.66557	-1.20972	-0.54648		4.15862	-0.61345	4.045	-2.93168	-2.28788	-1.77856
	1.576	-2.27263	-1.66614	-1.21039	-0.54667		4.2086	-0.6062	4.09333	-2.96893	-2.31133	-1.79998
	1.585	-2.27404	-1.66671	-1.21106	-0.54685		4.25858	-0.61068	4.14167	-2.99143	-2.30636	-1.79325
	1.594	-2.27545	-1.66729	-1.21174	-0.54703		4.30857	-0.61608	4.19	-3.00441	-2.32078	-1.81517
	1.603	-2.27687	-1.66787	-1.21242	-0.54722		4.35855	-0.62148	4.23833	-2.98785	-2.31736	-1.79953
	1.612	-2.2783	-1.66846	-1.21312	-0.5474		4.40853	-0.63075	4.28667	-3.01918	-2.33115	-1.81117
	1.621	-2.27973	-1.66905	-1.21382	-0.54759		4.45852	-0.64492	4.335	-3.03956	-2.32709	-1.79972
	1.63	-2.28117	-1.66964	-1.21453	-0.54778		4.5085	-0.65912	4.38333	-3.05253	-2.3435	-1.8238
	1.639	-2.28261	-1.67025	-1.21525	-0.54796		4.55848	-0.67334	4.43167	-3.05704	-2.33922	-1.80775
	1.648	-2.28405	-1.67085	-1.21597	-0.54815		4.60847	-0.67994	4.48	-3.08298	-2.35524	-1.81899
	1.657	-2.28551	-1.67146	-1.2167	-0.54834		4.65845	-0.68619	4.52833	-3.09848	-2.35898	-1.82278
	1.666	-2.28696	-1.67208	-1.21744	-0.54853		4.70843	-0.69245	4.57667	-3.08155	-2.35768	-1.81774
	1.675	-2.28842	-1.6727	-1.21819	-0.54872		4.75842	-0.69962	4.625	-3.10909	-2.3857	-1.82227
	1.684	-2.28989	-1.67333	-1.21894	-0.54891		4.8084	-0.70779	4.67333	-3.10425	-2.38198	-1.83149
	1.693	-2.29137	-1.67396	-1.21971	-0.5491		4.85838	-0.71597	4.72167	-3.10053	-2.35664	-1.8182
	1.702	-2.29284	-1.6746	-1.22048	-0.54929		4.90837	-0.72416	4.77	-3.11215	-2.37145	-1.82862
	1.711	-2.29433	-1.67524	-1.22125	-0.54949		4.95835	-0.73887	4.81833	-3.14578	-2.38285	-1.84271
	1.72	-2.29581	-1.67589	-1.22204	-0.54968		5.00833	-0.7537	4.86667	-3.1418	-2.39049	-1.83201
	1.729	-2.29731	-1.67654	-1.22283	-0.54987		5.05832	-0.76855	4.915	-3.17772	-2.42007	-1.87182
	1.738	-2.29881	-1.6772	-1.22363	-0.55007		5.1083	-0.78208	4.96333	-3.16103	-2.38602	-1.83769
	1.747	-2.30031	-1.67787	-1.22444	-0.55026		5.15828	-0.7943	5.01167	-3.19209	-2.40724	-1.86113
	1.756	-2.30182	-1.67854	-1.22526	-0.55045		5.20827	-0.80653	5.06	-3.20765	-2.43241	-1.88034
	1.765	-2.30334	-1.67921	-1.22608	-0.55065		5.25825	-0.81877	5.10833	-3.21796	-2.4447	-1.87672
	1.774	-2.30486	-1.67989	-1.22691	-0.55084		5.30823	-0.82998	5.15667	-3.20428	-2.42855	-1.87643
	1.783	-2.30638	-1.68058	-1.22775	-0.55104		5.35822	-0.8412	5.205	-3.22028	-2.44879	-1.88782
	1.792	-2.30791	-1.68127	-1.2286	-0.55124		5.4082	-0.85244	5.25333	-3.24336	-2.45551	-1.90076
	1.801	-2.30944	-1.68196	-1.22946	-0.55143		5.45818	-0.8589	5.30167	-3.24709	-2.45155	-1.89294
	1.81	-2.31098	-1.68267	-1.23032	-0.55163		5.50817	-0.86114	5.35	-3.23724	-2.47139	-1.90371
	1.819	-2.31253	-1.68337	-1.23119	-0.55182		5.55815	-0.86339	5.39833	-3.27914	-2.49506	-1.90641
	1.828	-2.31408	-1.68409	-1.23207	-0.55202		5.60813	-0.86594	5.44667	-3.29533	-2.50732	-1.91692
	1.837	-2.31564	-1.68481	-1.23295	-0.55222		5.65812	-0.87479	5.495	-3.29467	-2.50613	-1.92151
	1.846	-2.3172	-1.68553	-1.23384	-0.55242		5.7081	-0.88365	5.54333	-3.29191	-2.52507	-1.94948
	1.855	-2.31876	-1.68626	-1.23475	-0.55261		5.75808	-0.89252	5.59167	-3.32154	-2.52862	-1.93219
	1.864	-2.32033	-1.687	-1.23565	-0.55281		5.80807	-0.89908	5.64	-3.32026	-2.54642	-1.96469
	1.873	-2.32191	-1.68774	-1.23657	-0.55301		5.85805	-0.90384	5.68833	-3.34216	-2.54676	-1.94764
	1.882	-2.32349	-1.68849	-1.2375	-0.55321		5.90803	-0.90861	5.73667	-3.36673	-2.56661	-1.97355
	1.891	-2.32508	-1.68924	-1.23843	-0.55341		5.95802	-0.91374	5.785	-3.35013	-2.56446	-1.97784
	1.9	-2.32667	-1.69	-1.23937	-0.55361		6.008	-0.92337	5.83333	-3.36601	-2.57615	-1.98172
	1.909	-2.32826	-1.69076	-1.24031	-0.55381		6.05798	-0.93302	5.88167	-3.36722	-2.58716	-1.98976
	1.918	-2.32986	-1.69154	-1.24127	-0.554		6.10797	-0.94267	5.93	-3.40979	-2.60388	-2.01136
	1.927	-2.33147	-1.69231	-1.24223	-0.5542		6.15795	-0.95316	5.97833	-3.39344	-2.61857	-2.02399
	1.936	-2.33308	-1.69309	-1.2432	-0.5544		6.20793	-0.96422	6.02667	-3.43119	-2.61326	-2.02922
	1.945	-2.33469	-1.69388	-1.24418	-0.5546		6.25792	-0.97529	6.075	-3.40709	-2.61422	-2.02484
	1.954	-2.33631	-1.69467	-1.24517	-0.5548		6.3079	-0.9867	6.12333	-3.45452	-2.64068	-2.04525
	1.963	-2.33794	-1.69547	-1.24616	-0.555		6.35788	-1.00086	6.17167	-3.47833	-2.65597	-2.07408
	1.972	-2.33957	-1.69628	-1.24716	-0.5552		6.40787	-1.01504	6.22	-3.47433	-2.65209	-2.06891
	1.981	-2.3412	-1.69709	-1.24817	-0.5554		6.45785	-1.02924	6.26833	-3.45718	-2.66943	-2.08599
	1.99	-2.34284	-1.69791	-1.24918	-0.5556		6.50783	-1.03891	6.31667	-3.47991	-2.67245	-2.09756
	1.999	-2.34449	-1.69873	-1.25021	-0.5558		6.55782	-1.04579	6.365	-3.52971	-2.69355	-2.10898
	2.008	-2.34614	-1.69956	-1.25124	-0.556		6.6078	-1.05268	6.41333	-3.51206	-2.69703	-2.1214
	2.017	-2.34779	-1.70039	-1.25228	-0.5562		6.65778	-1.06119	6.46167	-3.51878	-2.709	-2.13569
	2.026	-2.34945	-1.70123	-1.25332	-0.5564		6.70777	-1.08012	6.51	-3.51894	-2.71112	-2.13503
	2.035	-2.35111	-1.70208	-1.25438	-0.5566		6.75775	-1.09909	6.55833	-3.54832	-2.72964	-2.15703
	2.044	-2.35278	-1.70293	-1.25544	-0.5568		6.80773	-1.1181	6.60667	-3.54394	-2.73609	-2.15925
	2.053	-2.35446	-1.70379	-1.25651	-0.557		6.85772	-1.1234	6.655	-3.58492	-2.7598	-2.18517
	2.062	-2.35613	-1.70465	-1.25759	-0.5572		6.9077	-1.12129	6.70333	-3.53392	-2.75038	-2.1761
	2.071	-2.35782	-1.70552	-1.25867	-0.5574		6.95768	-1.11919	6.75167	-3.63003	-2.78855	-2.21488
	2.08	-2.3595	-1.7064	-1.25976	-0.5576		7.00767	-1.11857	6.8	-3.60346	-2.78624	-2.21644
	2.089	-2.3612	-1.70728	-1.26086	-0.5578		7.05765	-1.12544	6.84833	-3.60992	-2.79364	-2.2193
	2.098	-2.36289	-1.70817	-1.26197	-0.558		7.10763	-1.13231	6.89667	-3.66645	-2.80006	-2.24619
	2.107	-2.36459	-1.70906	-1.26308	-0.5582		7.15762	-1.13919	6.945	-3.64047	-2.82159	-2.25792
	2.116	-2.3663	-1.70996	-1.2642	-0.5584		7.2076	-1.14031	6.99333	-3.64606	-2.81578	-2.25999
	2.125	-2.36801	-1.71087	-1.26533	-0.5586		7.25758	-1.13872	7.04167	-3.6391	-2.8227	-2.27146
	2.134	-2.36972	-1.71178	-1.26647	-0.55879		7.30757	-1.13712	7.09	-3.67289	-2.83266	-2.28371
	2.143	-2.37144	-1.7127	-1.26761	-0.55899		7.35755	-1.13752	7.13833	-3.64441	-2.83797	-2.28483
	2.152	-2.37317	-1.71362	-1.26876	-0.55919		7.40753	-1.14617	7.18667	-3.69621	-2.8455	-2.29672
	2.161	-2.3749	-1.71455	-1.26992	-0.55939		7.45752	-1.15483	7.235	-3.68748	-2.84564	-2.29938
	2.17	-2.37663	-1.71548	-1.27108	-0.55959		7.5075	-1.16349	7.28333	-3.70899	-2.85295	-2.30784
	2.179	-2.37837	-1.71642	-1.27226	-0.55979		7.55748	-1.18991	7.33167	-3.70592	-2.86056	-2.31967
	2.188	-2.38011	-1.71737	-1.27344	-0.55999		7.60747	-1.22371	7.38	-3.69265	-2.86751	-2.33555
	2.197	-2.38185	-1.71832	-1.27462	-0.56019		7.65745	-1.25764	7.42833	-3.74898	-2.88766	-2.35262
	2.206	-2.3836	-1.71928	-1.27582	-0.56039		7.70743	-1.27687	7.47667	-3.75533	-2.89163	-2.36342
	2.215	-2.38536	-1.72025	-1.27702	-0.56058		7.75742	-1.24485	7.525	-3.75806	-2.8714	-2.344
	2.224	-2.38712	-1.72122	-1.27823	-0.56078		7.8074	-1.21296	7.57333	-3.78383	-2.90663	-2.37085
	2.233	-2.38888	-1.72219	-1.27944	-0.56098		7.85738	-1.18118	7.62167	-3.7558	-2.87323	-2.33235
	2.242	-2.39065	-1.72317	-1.28067	-0.56118		7.90737	-1.14347	7.67	-3.81554	-2.90211	-2.37258
	2.251	-2.39242	-1.72416	-1.2819	-0.56138		7.95735	-1.1038	7.71833	-3.8019	-2.91518	-2.37275
	2.26	-2.3942	-1.72516	-1.28313	-0.56157		8.00733	-1.06431	7.76667	-3.81292	-2.90547	-2.37286
	2.269	-2.39598	-1.72616	-1.28438	-0.56177		8.05732	-1.03025	7.815	-3.85182	-2.91815	-2.38526
	2.278	-2.39776	-1.72716	-1.28563	-0.56197		8.1073	-1.01177	7.86333	-3.83946	-2.92664	-2.40421
	2.287	-2.39955	-1.72817	-1.28689	-0.56217		8.15728	-0.99332	7.91167	-3.85909	-2.91527	-2.3856
	2.296	-2.40134	-1.72919	-1.28815	-0.56237		8.20727	-0.97491	7.96	-3.85177	-2.91592	-2.37186
	2.305	-2.40314	-1.73022	-1.28943	-0.56256		8.25725	-0.96112	8.00833	-3.89587	-2.94636	-2.41942
	2.314	-2.40494	-1.73124	-1.2907	-0.56276		8.30723	-0.94872	8.05667	-3.86482	-2.92011	-2.38303
	2.323	-2.40675	-1.73228	-1.29199	-0.56296		8.35722	-0.93634	8.105	-3.9124	-2.94305	-2.4057
	2.332	-2.40856	-1.73332	-1.29328	-0.56315		8.4072	-0.92972	8.15333	-3.88667	-2.92334	-2.38735
	2.341	-2.41037	-1.73437	-1.29458	-0.56335		8.45718	-0.93765	8.20167	-3.92357	-2.94972	-2.42009
	2.35	-2.41219	-1.73542	-1.29589	-0.56355		8.50717	-0.94559	8.25	-3.90487	-2.93364	-2.39324
	2.359	-2.41401	-1.73648	-1.2972	-0.56374		8.55715	-0.95354	8.29833	-3.92504	-2.9359	-2.39832
	2.368	-2.41584	-1.73754	-1.29852	-0.56394		8.60713	-0.95206	8.34667	-3.94773	-2.9538	-2.41566
	2.377	-2.41767	-1.73861	-1.29985	-0.56414		8.65712	-0.9482	8.395	-3.92871	-2.94495	-2.39859
	2.386	-2.4195	-1.73969	-1.30118	-0.56433		8.7071	-0.94434	8.44333	-3.96766	-2.92778	-2.39821
	2.395	-2.42134	-1.74077	-1.30252	-0.56453		8.75708	-0.94427	8.49167	-3.98741	-2.97936	-2.42663
	2.404	-2.42318	-1.74186	-1.30387	-0.56473		8.80707	-0.95251	8.54	-3.98852	-2.9464	-2.39693
	2.413	-2.42502	-1.74295	-1.30522	-0.56492		8.85705	-0.96075	8.58833	-3.98885	-2.95502	-2.40924
	2.422	-2.42687	-1.74405	-1.30658	-0.56512		8.90703	-0.96901	8.63667	-3.99813	-2.98201	-2.42876
	2.431	-2.42873	-1.74515	-1.30795	-0.56531		8.95702	-0.97262	8.685	-4.00807	-2.96674	-2.397
	2.44	-2.43058	-1.74626	-1.30932	-0.56551		9.007	-0.97527	8.73333	-4.03904	-2.97721	-2.41988
	2.449	-2.43245	-1.74738	-1.3107	-0.5657		9.05698	-0.97792	8.78167	-4.02975	-3.00829	-2.42805
	2.458	-2.43431	-1.7485	-1.31209	-0.5659		9.10697	-0.98163	8.83	-4.05484	-2.99066	-2.40844
	2.467	-2.43618	-1.74963	-1.31348	-0.5661		9.15695	-0.98737	8.87833	-4.05778	-2.987	-2.41469
	2.476	-2.43805	-1.75076	-1.31488	-0.56629		9.20693	-0.99312	8.92667	-4.08566	-3.01665	-2.44722
	2.485	-2.43993	-1.7519	-1.31628	-0.56649		9.25692	-0.99887	8.975	-4.06635	-2.99556	-2.42033
	2.494	-2.44181	-1.75304	-1.31769	-0.56668		9.3069	-0.99989	9.02333	-4.08255	-3.01004	-2.43348
	2.503	-2.44369	-1.75419	-1.31911	-0.56688		9.35688	-1.00013	9.07167	-4.1011	-3.03253	-2.44152
	2.512	-2.44558	-1.75535	-1.32054	-0.56707		9.40687	-1.00037	9.12	-4.10513	-3.03317	-2.44368
	2.521	-2.44747	-1.75651	-1.32197	-0.56727		9.45685	-1.00562	9.16833	-4.10475	-3.01805	-2.43639
	2.53	-2.44936	-1.75767	-1.3234	-0.56746		9.50683	-1.01935	9.21667	-4.1589	-3.0712	-2.47872
	2.539	-2.45126	-1.75884	-1.32484	-0.56766		9.55682	-1.03311	9.265	-4.14159	-3.06792	-2.45083
	2.548	-2.45316	-1.76002	-1.32629	-0.56785		9.6068	-1.04688	9.31333	-4.17129	-3.07324	-2.46052
	2.557	-2.45507	-1.76121	-1.32775	-0.56805		9.65678	-1.04843	9.36167	-4.16571	-3.07742	-2.47217
	2.566	-2.45697	-1.76239	-1.32921	-0.56824		9.70677	-1.04842	9.41	-4.20538	-3.10691	-2.48755
	2.575	-2.45889	-1.76359	-1.33067	-0.56844		9.75675	-1.04842	9.45833	-4.17775	-3.08873	-2.45811
	2.584	-2.4608	-1.76479	-1.33215	-0.56863		9.80673	-1.05084	9.50667	-4.192	-3.11294	-2.49267
	2.593	-2.46272	-1.76599	-1.33363	-0.56882		9.85672	-1.05687	9.555	-4.20197	-3.12701	-2.4952
	2.602	-2.46464	-1.7672	-1.33511	-0.56902		9.9067	-1.06291	9.60333	-4.18824	-3.12548	-2.49851
	2.611	-2.46657	-1.76842	-1.3366	-0.56921		9.95668	-1.06895	9.65167	-4.22778	-3.16224	-2.52823
	2.62	-2.4685	-1.76964	-1.3381	-0.56941		10.0067	-1.07021	9.7	-4.22691	-3.15297	-2.51685
	2.629	-2.47043	-1.77087	-1.3396	-0.5696				9.74833	-4.262	-3.18838	-2.54276
	2.638	-2.47237	-1.7721	-1.34111	-0.5698				9.79667	-4.27406	-3.20055	-2.54125
	2.647	-2.4743	-1.77334	-1.34262	-0.56999				9.845	-4.26397	-3.19394	-2.55421
	2.656	-2.47625	-1.77458	-1.34414	-0.57019				9.89333	-4.27034	-3.20413	-2.55722
	2.665	-2.47819	-1.77583	-1.34566	-0.57038				9.94167	-4.29408	-3.22033	-2.5632
	2.674	-2.48014	-1.77708	-1.34719	-0.57058				9.99	-4.28672	-3.22803	-2.56919
	2.683	-2.48209	-1.77834	-1.34873	-0.57077				10.0383	-4.29616	-3.23552	-2.56033
	2.692	-2.48405	-1.77961	-1.35027	-0.57097
	2.701	-2.48601	-1.78088	-1.35182	-0.57116
	2.71	-2.48797	-1.78215	-1.35337	-0.57135
	2.719	-2.48993	-1.78343	-1.35493	-0.57155
	2.728	-2.4919	-1.78472	-1.35649	-0.57174
	2.737	-2.49387	-1.78601	-1.35806	-0.57194
	2.746	-2.49585	-1.7873	-1.35963	-0.57213
	2.755	-2.49783	-1.7886	-1.36121	-0.57233
	2.764	-2.49981	-1.78991	-1.3628	-0.57252
	2.773	-2.50179	-1.79122	-1.36439	-0.57272
	2.782	-2.50378	-1.79254	-1.36598	-0.57291
	2.791	-2.50577	-1.79386	-1.36758	-0.57311
	2.8	-2.50776	-1.79519	-1.36919	-0.5733
	2.809	-2.50975	-1.79652	-1.3708	-0.5735
	2.818	-2.51175	-1.79785	-1.37241	-0.57369
	2.827	-2.51375	-1.7992	-1.37403	-0.57389
	2.836	-2.51576	-1.80054	-1.37566	-0.57408
	2.845	-2.51776	-1.80189	-1.37729	-0.57428
	2.854	-2.51977	-1.80325	-1.37892	-0.57447
	2.863	-2.52178	-1.80461	-1.38056	-0.57467
	2.872	-2.5238	-1.80598	-1.38221	-0.57486
	2.881	-2.52582	-1.80735	-1.38386	-0.57506
	2.89	-2.52784	-1.80873	-1.38551	-0.57525
	2.899	-2.52986	-1.81011	-1.38717	-0.57545
	2.908	-2.53189	-1.81149	-1.38883	-0.57564
	2.917	-2.53392	-1.81288	-1.3905	-0.57584
	2.926	-2.53595	-1.81428	-1.39217	-0.57603
	2.935	-2.53798	-1.81568	-1.39385	-0.57623
	2.944	-2.54002	-1.81708	-1.39553	-0.57642
	2.953	-2.54206	-1.81849	-1.39722	-0.57662
	2.962	-2.5441	-1.81991	-1.39891	-0.57681
	2.971	-2.54614	-1.82133	-1.4006	-0.57701
	2.98	-2.54819	-1.82275	-1.4023	-0.5772
	2.989	-2.55024	-1.82418	-1.404	-0.57739
	2.998	-2.55229	-1.82561	-1.40571	-0.57759
	3.007	-2.55434	-1.82705	-1.40742	-0.57778
	3.016	-2.5564	-1.82849	-1.40914	-0.57798
	3.025	-2.55846	-1.82994	-1.41086	-0.57817
	3.034	-2.56052	-1.83139	-1.41258	-0.57837
	3.043	-2.56258	-1.83285	-1.41431	-0.57856
	3.052	-2.56465	-1.83431	-1.41604	-0.57875
	3.061	-2.56672	-1.83577	-1.41778	-0.57895
	3.07	-2.56879	-1.83724	-1.41952	-0.57914
	3.079	-2.57086	-1.83872	-1.42126	-0.57933
	3.088	-2.57294	-1.8402	-1.42301	-0.57952
	3.097	-2.57502	-1.84168	-1.42476	-0.57972
	3.106	-2.5771	-1.84317	-1.42651	-0.57991
	3.115	-2.57918	-1.84466	-1.42827	-0.5801
	3.124	-2.58126	-1.84615	-1.43003	-0.58029
	3.133	-2.58335	-1.84765	-1.4318	-0.58048
	3.142	-2.58544	-1.84916	-1.43357	-0.58067
	3.151	-2.58753	-1.85067	-1.43534	-0.58086
	3.16	-2.58962	-1.85218	-1.43712	-0.58105
	3.169	-2.59171	-1.8537	-1.4389	-0.58124
	3.178	-2.59381	-1.85522	-1.44068	-0.58143
	3.187	-2.59591	-1.85675	-1.44247	-0.58162
	3.196	-2.59801	-1.85828	-1.44426	-0.58181
	3.205	-2.60011	-1.85981	-1.44605	-0.58199
	3.214	-2.60222	-1.86135	-1.44785	-0.58218
	3.223	-2.60433	-1.86289	-1.44965	-0.58236
	3.232	-2.60643	-1.86444	-1.45145	-0.58255
	3.241	-2.60854	-1.86599	-1.45326	-0.58273
	3.25	-2.61066	-1.86754	-1.45507	-0.58292
	3.259	-2.61277	-1.8691	-1.45688	-0.5831
	3.268	-2.61489	-1.87066	-1.4587	-0.58328
	3.277	-2.617	-1.87223	-1.46051	-0.58346
	3.286	-2.61912	-1.8738	-1.46234	-0.58364
	3.295	-2.62125	-1.87537	-1.46416	-0.58382
	3.304	-2.62337	-1.87695	-1.46599	-0.584
	3.313	-2.62549	-1.87853	-1.46782	-0.58417
	3.322	-2.62762	-1.88012	-1.46965	-0.58435
	3.331	-2.62975	-1.88171	-1.47149	-0.58452
	3.34	-2.63188	-1.8833	-1.47333	-0.58469
	3.349	-2.63401	-1.8849	-1.47517	-0.58486
	3.358	-2.63615	-1.8865	-1.47701	-0.58504
	3.367	-2.63828	-1.88811	-1.47886	-0.5852
	3.376	-2.64042	-1.88972	-1.48071	-0.58537
	3.385	-2.64256	-1.89133	-1.48256	-0.58554
	3.394	-2.6447	-1.89295	-1.48441	-0.5857
	3.403	-2.64684	-1.89456	-1.48627	-0.58586
	3.412	-2.64898	-1.89619	-1.48813	-0.58602
	3.421	-2.65113	-1.89782	-1.48999	-0.58618
	3.43	-2.65327	-1.89945	-1.49185	-0.58634
	3.439	-2.65542	-1.90108	-1.49372	-0.5865
	3.448	-2.65757	-1.90272	-1.49559	-0.58665
	3.457	-2.65972	-1.90436	-1.49746	-0.5868
	3.466	-2.66187	-1.90601	-1.49933	-0.58695
	3.475	-2.66403	-1.90765	-1.5012	-0.5871
	3.484	-2.66618	-1.90931	-1.50308	-0.58725
	3.493	-2.66834	-1.91096	-1.50496	-0.58739
	3.502	-2.6705	-1.91262	-1.50684	-0.58753
	3.511	-2.67265	-1.91428	-1.50872	-0.58767
	3.52	-2.67482	-1.91595	-1.51061	-0.58781
	3.529	-2.67698	-1.91762	-1.5125	-0.58794
	3.538	-2.67914	-1.91929	-1.51439	-0.58807
	3.547	-2.6813	-1.92097	-1.51628	-0.5882
	3.556	-2.68347	-1.92265	-1.51817	-0.58833
	3.565	-2.68564	-1.92433	-1.52006	-0.58845
	3.574	-2.6878	-1.92601	-1.52196	-0.58857
	3.583	-2.68998	-1.9277	-1.52386	-0.58869
	3.592	-2.69214	-1.9294	-1.52576	-0.5888
	3.601	-2.69432	-1.93109	-1.52766	-0.58892
	3.61	-2.69649	-1.93279	-1.52956	-0.58903
	3.619	-2.69866	-1.93449	-1.53146	-0.58913
	3.628	-2.70084	-1.9362	-1.53337	-0.58924
	3.637	-2.70302	-1.9379	-1.53528	-0.58934
	3.646	-2.70519	-1.93962	-1.53719	-0.58943
	3.655	-2.70737	-1.94133	-1.5391	-0.58953
	3.664	-2.70955	-1.94305	-1.54101	-0.58962
	3.673	-2.71173	-1.94477	-1.54292	-0.5897
	3.682	-2.71391	-1.94649	-1.54484	-0.58979
	3.691	-2.7161	-1.94822	-1.54675	-0.58987
	3.7	-2.71828	-1.94995	-1.54867	-0.58995
	3.709	-2.72046	-1.95168	-1.55059	-0.59002
	3.718	-2.72265	-1.95342	-1.5525	-0.59009
	3.727	-2.72484	-1.95516	-1.55443	-0.59016
	3.736	-2.72702	-1.9569	-1.55635	-0.59022
	3.745	-2.72921	-1.95864	-1.55827	-0.59028
	3.754	-2.7314	-1.96039	-1.56019	-0.59033
	3.763	-2.73359	-1.96214	-1.56212	-0.59038
	3.772	-2.73578	-1.96389	-1.56404	-0.59043
	3.781	-2.73797	-1.96565	-1.56597	-0.59047
	3.79	-2.74017	-1.96741	-1.5679	-0.59051
	3.799	-2.74236	-1.96917	-1.56983	-0.59055
	3.808	-2.74456	-1.97093	-1.57175	-0.59058
	3.817	-2.74675	-1.9727	-1.57368	-0.59061
	3.826	-2.74895	-1.97447	-1.57561	-0.59064
	3.835	-2.75114	-1.97624	-1.57755	-0.59066
	3.844	-2.75334	-1.97802	-1.57948	-0.59067
	3.853	-2.75554	-1.97979	-1.58141	-0.59069
	3.862	-2.75774	-1.98157	-1.58335	-0.5907
	3.871	-2.75994	-1.98336	-1.58528	-0.5907
	3.88	-2.76214	-1.98514	-1.58721	-0.5907
	3.889	-2.76434	-1.98693	-1.58915	-0.5907
	3.898	-2.76654	-1.98872	-1.59109	-0.59069
	3.907	-2.76875	-1.99052	-1.59302	-0.59068
	3.916	-2.77095	-1.99231	-1.59496	-0.59067
	3.925	-2.77315	-1.99411	-1.5969	-0.59065
	3.934	-2.77536	-1.99591	-1.59883	-0.59063
	3.943	-2.77756	-1.99772	-1.60077	-0.5906
	3.952	-2.77977	-1.99952	-1.60271	-0.59057
	3.961	-2.78197	-2.00133	-1.60465	-0.59054
	3.97	-2.78418	-2.00314	-1.60659	-0.59051
	3.979	-2.78639	-2.00496	-1.60853	-0.59047
	3.988	-2.7886	-2.00677	-1.61047	-0.59042
	3.997	-2.7908	-2.00859	-1.61241	-0.59038
	4.006	-2.79301	-2.01041	-1.61435	-0.59033
	4.015	-2.79522	-2.01223	-1.61629	-0.59027
	4.024	-2.79743	-2.01406	-1.61823	-0.59022
	4.033	-2.79964	-2.01589	-1.62017	-0.59016
	4.042	-2.80185	-2.01772	-1.6221	-0.59009
	4.051	-2.80406	-2.01955	-1.62405	-0.59003
	4.06	-2.80628	-2.02139	-1.62599	-0.58996
	4.069	-2.80849	-2.02322	-1.62793	-0.58989
	4.078	-2.8107	-2.02506	-1.62986	-0.58981
	4.087	-2.81291	-2.0269	-1.6318	-0.58973
	4.096	-2.81513	-2.02875	-1.63374	-0.58965
	4.105	-2.81734	-2.03059	-1.63568	-0.58957
	4.114	-2.81956	-2.03244	-1.63762	-0.58949
	4.123	-2.82177	-2.03429	-1.63956	-0.5894
	4.132	-2.82399	-2.03614	-1.6415	-0.58931
	4.141	-2.8262	-2.038	-1.64344	-0.58922
	4.15	-2.82842	-2.03986	-1.64538	-0.58913
	4.159	-2.83063	-2.04172	-1.64731	-0.58903
	4.168	-2.83285	-2.04358	-1.64925	-0.58894
	4.177	-2.83506	-2.04544	-1.65119	-0.58884
	4.186	-2.83728	-2.04731	-1.65313	-0.58874
	4.195	-2.8395	-2.04917	-1.65506	-0.58864
	4.204	-2.84172	-2.05104	-1.657	-0.58854
	4.213	-2.84393	-2.05291	-1.65893	-0.58844
	4.222	-2.84615	-2.05479	-1.66087	-0.58833
	4.231	-2.84837	-2.05666	-1.6628	-0.58823
	4.24	-2.85059	-2.05854	-1.66474	-0.58812
	4.249	-2.85281	-2.06042	-1.66667	-0.58802
	4.258	-2.85502	-2.0623	-1.6686	-0.58791
	4.267	-2.85724	-2.06418	-1.67053	-0.58781
	4.276	-2.85946	-2.06607	-1.67246	-0.5877
	4.285	-2.86168	-2.06796	-1.67439	-0.5876
	4.294	-2.8639	-2.06985	-1.67632	-0.58749
	4.303	-2.86612	-2.07174	-1.67825	-0.58738
	4.312	-2.86834	-2.07363	-1.68018	-0.58728
	4.321	-2.87056	-2.07552	-1.68211	-0.58717
	4.33	-2.87278	-2.07742	-1.68404	-0.58707
	4.339	-2.875	-2.07932	-1.68596	-0.58697
	4.348	-2.87722	-2.08122	-1.68789	-0.58687
	4.357	-2.87944	-2.08312	-1.68981	-0.58677
	4.366	-2.88166	-2.08503	-1.69173	-0.58667
	4.375	-2.88388	-2.08693	-1.69365	-0.58657
	4.384	-2.8861	-2.08884	-1.69558	-0.58647
	4.393	-2.88832	-2.09075	-1.6975	-0.58638
	4.402	-2.89054	-2.09266	-1.69941	-0.58629
	4.411	-2.89276	-2.09457	-1.70133	-0.5862
	4.42	-2.89498	-2.09649	-1.70325	-0.58611
	4.429	-2.8972	-2.0984	-1.70516	-0.58602
	4.438	-2.89942	-2.10032	-1.70708	-0.58594
	4.447	-2.90164	-2.10224	-1.70899	-0.58586
	4.456	-2.90387	-2.10416	-1.71091	-0.58578
	4.465	-2.90609	-2.10608	-1.71282	-0.5857
	4.474	-2.90831	-2.10801	-1.71473	-0.58563
	4.483	-2.91053	-2.10993	-1.71664	-0.58556
	4.492	-2.91275	-2.11186	-1.71854	-0.58549
	4.501	-2.91497	-2.11379	-1.72045	-0.58543
	4.51	-2.91719	-2.11572	-1.72236	-0.58536
	4.519	-2.91941	-2.11765	-1.72426	-0.58531
	4.528	-2.92163	-2.11959	-1.72616	-0.58525
	4.537	-2.92385	-2.12152	-1.72806	-0.5852
	4.546	-2.92607	-2.12346	-1.72996	-0.58516
	4.555	-2.92829	-2.1254	-1.73186	-0.58511
	4.564	-2.93051	-2.12734	-1.73376	-0.58507
	4.573	-2.93273	-2.12928	-1.73565	-0.58504
	4.582	-2.93495	-2.13123	-1.73755	-0.58501
	4.591	-2.93717	-2.13317	-1.73944	-0.58498
	4.6	-2.93939	-2.13512	-1.74133	-0.58496
	4.609	-2.94161	-2.13707	-1.74322	-0.58494
	4.618	-2.94383	-2.13902	-1.74511	-0.58493
	4.627	-2.94605	-2.14097	-1.747	-0.58492
	4.636	-2.94827	-2.14292	-1.74888	-0.58491
	4.645	-2.95049	-2.14487	-1.75076	-0.58491
	4.654	-2.95271	-2.14683	-1.75265	-0.58492
	4.663	-2.95492	-2.14879	-1.75453	-0.58493
	4.672	-2.95714	-2.15074	-1.7564	-0.58494
	4.681	-2.95936	-2.1527	-1.75828	-0.58496
	4.69	-2.96158	-2.15466	-1.76016	-0.58498
	4.699	-2.9638	-2.15663	-1.76203	-0.58501
	4.708	-2.96602	-2.15859	-1.7639	-0.58504
	4.717	-2.96823	-2.16056	-1.76577	-0.58508
	4.726	-2.97045	-2.16252	-1.76764	-0.58512
	4.735	-2.97267	-2.16449	-1.76951	-0.58517
	4.744	-2.97489	-2.16646	-1.77137	-0.58522
	4.753	-2.9771	-2.16843	-1.77323	-0.58528
	4.762	-2.97932	-2.1704	-1.7751	-0.58535
	4.771	-2.98154	-2.17238	-1.77696	-0.58541
	4.78	-2.98375	-2.17435	-1.77881	-0.58549
	4.789	-2.98597	-2.17633	-1.78067	-0.58557
	4.798	-2.98818	-2.1783	-1.78252	-0.58565
	4.807	-2.9904	-2.18028	-1.78437	-0.58574
	4.816	-2.99261	-2.18226	-1.78622	-0.58584
	4.825	-2.99483	-2.18424	-1.78807	-0.58594
	4.834	-2.99705	-2.18622	-1.78992	-0.58604
	4.843	-2.99926	-2.18821	-1.79176	-0.58615
	4.852	-3.00147	-2.19019	-1.79361	-0.58627
	4.861	-3.00369	-2.19218	-1.79545	-0.58639
	4.87	-3.0059	-2.19417	-1.79728	-0.58651
	4.879	-3.00812	-2.19616	-1.79912	-0.58665
	4.888	-3.01033	-2.19814	-1.80095	-0.58678
	4.897	-3.01254	-2.20014	-1.80279	-0.58692
	4.906	-3.01475	-2.20213	-1.80462	-0.58707
	4.915	-3.01697	-2.20412	-1.80644	-0.58722
	4.924	-3.01918	-2.20612	-1.80827	-0.58738
	4.933	-3.02139	-2.20811	-1.81009	-0.58754
	4.942	-3.0236	-2.21011	-1.81192	-0.58771
	4.951	-3.02581	-2.21211	-1.81374	-0.58789
	4.96	-3.02803	-2.21411	-1.81555	-0.58806
	4.969	-3.03024	-2.21611	-1.81737	-0.58825
	4.978	-3.03245	-2.21811	-1.81918	-0.58844
	4.987	-3.03466	-2.22011	-1.82099	-0.58863
	4.996	-3.03687	-2.22212	-1.8228	-0.58883
	5.005	-3.03908	-2.22412	-1.82461	-0.58903
	5.014	-3.04129	-2.22613	-1.82641	-0.58924
	5.023	-3.04349	-2.22814	-1.82821	-0.58945
	5.032	-3.0457	-2.23014	-1.83001	-0.58967
	5.041	-3.04791	-2.23216	-1.83181	-0.58989
	5.05	-3.05012	-2.23417	-1.83361	-0.59012
	5.059	-3.05233	-2.23618	-1.8354	-0.59035
	5.068	-3.05453	-2.23819	-1.83719	-0.59059
	5.077	-3.05674	-2.24021	-1.83898	-0.59083
	5.086	-3.05895	-2.24222	-1.84076	-0.59108
	5.095	-3.06116	-2.24424	-1.84255	-0.59133
	5.104	-3.06336	-2.24625	-1.84433	-0.59159
	5.113	-3.06557	-2.24827	-1.84611	-0.59185
	5.122	-3.06777	-2.25029	-1.84789	-0.59211
	5.131	-3.06998	-2.25231	-1.84966	-0.59238
	5.14	-3.07218	-2.25434	-1.85143	-0.59265
	5.149	-3.07439	-2.25636	-1.8532	-0.59293
	5.158	-3.07659	-2.25838	-1.85497	-0.59321
	5.167	-3.0788	-2.26041	-1.85673	-0.5935
	5.176	-3.081	-2.26243	-1.8585	-0.59379
	5.185	-3.0832	-2.26446	-1.86026	-0.59408
	5.194	-3.0854	-2.26649	-1.86201	-0.59438
	5.203	-3.08761	-2.26852	-1.86377	-0.59468
	5.212	-3.08981	-2.27055	-1.86552	-0.59499
	5.221	-3.09201	-2.27258	-1.86727	-0.5953
	5.23	-3.09421	-2.27461	-1.86902	-0.59561
	5.239	-3.09641	-2.27665	-1.87076	-0.59593
	5.248	-3.09861	-2.27868	-1.87251	-0.59625
	5.257	-3.10082	-2.28072	-1.87425	-0.59658
	5.266	-3.10302	-2.28275	-1.87598	-0.59691
	5.275	-3.10521	-2.28479	-1.87772	-0.59724
	5.284	-3.10741	-2.28683	-1.87945	-0.59758
	5.293	-3.10961	-2.28887	-1.88118	-0.59791
	5.302	-3.11181	-2.29091	-1.88291	-0.59826
	5.311	-3.11401	-2.29295	-1.88464	-0.5986
	5.32	-3.11621	-2.29499	-1.88636	-0.59895
	5.329	-3.11841	-2.29704	-1.88808	-0.5993
	5.338	-3.12061	-2.29908	-1.88979	-0.59966
	5.347	-3.1228	-2.30112	-1.89151	-0.60002
	5.356	-3.125	-2.30317	-1.89322	-0.60038
	5.365	-3.1272	-2.30522	-1.89493	-0.60074
	5.374	-3.12939	-2.30727	-1.89664	-0.60111
	5.383	-3.13159	-2.30932	-1.89834	-0.60148
	5.392	-3.13378	-2.31137	-1.90004	-0.60186
	5.401	-3.13598	-2.31342	-1.90174	-0.60223
	5.41	-3.13817	-2.31547	-1.90344	-0.60261
	5.419	-3.14037	-2.31752	-1.90513	-0.60299
	5.428	-3.14256	-2.31958	-1.90682	-0.60337
	5.437	-3.14476	-2.32163	-1.90851	-0.60376
	5.446	-3.14695	-2.32369	-1.9102	-0.60415
	5.455	-3.14914	-2.32575	-1.91188	-0.60454
	5.464	-3.15134	-2.32781	-1.91356	-0.60493
	5.473	-3.15353	-2.32987	-1.91524	-0.60533
	5.482	-3.15572	-2.33192	-1.91692	-0.60573
	5.491	-3.15791	-2.33399	-1.91859	-0.60612
	5.5	-3.1601	-2.33605	-1.92026	-0.60653
	5.509	-3.1623	-2.33811	-1.92192	-0.60693
	5.518	-3.16449	-2.34018	-1.92359	-0.60733
	5.527	-3.16668	-2.34224	-1.92525	-0.60774
	5.536	-3.16887	-2.34431	-1.92691	-0.60815
	5.545	-3.17106	-2.34637	-1.92857	-0.60856
	5.554	-3.17325	-2.34844	-1.93022	-0.60897
	5.563	-3.17544	-2.35051	-1.93187	-0.60939
	5.572	-3.17763	-2.35258	-1.93352	-0.6098
	5.581	-3.17982	-2.35465	-1.93516	-0.61022
	5.59	-3.18201	-2.35672	-1.93681	-0.61064
	5.599	-3.18419	-2.35879	-1.93845	-0.61106
	5.608	-3.18638	-2.36087	-1.94008	-0.61148
	5.617	-3.18857	-2.36294	-1.94172	-0.6119
	5.626	-3.19076	-2.36502	-1.94335	-0.61233
	5.635	-3.19294	-2.36709	-1.94498	-0.61275
	5.644	-3.19513	-2.36917	-1.9466	-0.61318
	5.653	-3.19732	-2.37125	-1.94823	-0.6136
	5.662	-3.19951	-2.37333	-1.94985	-0.61403
	5.671	-3.20169	-2.37541	-1.95147	-0.61446
	5.68	-3.20388	-2.37749	-1.95308	-0.61489
	5.689	-3.20606	-2.37957	-1.95469	-0.61532
	5.698	-3.20825	-2.38165	-1.9563	-0.61575
	5.707	-3.21043	-2.38374	-1.95791	-0.61618
	5.716	-3.21262	-2.38582	-1.95952	-0.61661
	5.725	-3.2148	-2.38791	-1.96112	-0.61704
	5.734	-3.21699	-2.38999	-1.96271	-0.61747
	5.743	-3.21917	-2.39208	-1.96431	-0.61791
	5.752	-3.22136	-2.39417	-1.9659	-0.61834
	5.761	-3.22354	-2.39626	-1.96749	-0.61877
	5.77	-3.22572	-2.39835	-1.96908	-0.61921
	5.779	-3.22791	-2.40044	-1.97066	-0.61964
	5.788	-3.23009	-2.40253	-1.97225	-0.62008
	5.797	-3.23227	-2.40463	-1.97383	-0.62051
	5.806	-3.23446	-2.40672	-1.9754	-0.62094
	5.815	-3.23664	-2.40882	-1.97698	-0.62138
	5.824	-3.23882	-2.41091	-1.97855	-0.62181
	5.833	-3.241	-2.41301	-1.98011	-0.62224
	5.842	-3.24318	-2.41511	-1.98168	-0.62268
	5.851	-3.24536	-2.41721	-1.98324	-0.62311
	5.86	-3.24755	-2.41931	-1.9848	-0.62354
	5.869	-3.24973	-2.42141	-1.98636	-0.62398
	5.878	-3.25191	-2.42351	-1.98791	-0.62441
	5.887	-3.25409	-2.42561	-1.98946	-0.62484
	5.896	-3.25627	-2.42771	-1.99101	-0.62527
	5.905	-3.25845	-2.42982	-1.99256	-0.6257
	5.914	-3.26063	-2.43193	-1.9941	-0.62613
	5.923	-3.26281	-2.43403	-1.99564	-0.62656
	5.932	-3.26499	-2.43614	-1.99718	-0.62699
	5.941	-3.26717	-2.43825	-1.99871	-0.62741
	5.95	-3.26935	-2.44036	-2.00024	-0.62784
	5.959	-3.27153	-2.44247	-2.00177	-0.62826
	5.968	-3.27371	-2.44458	-2.0033	-0.62869
	5.977	-3.27589	-2.44669	-2.00482	-0.62911
	5.986	-3.27807	-2.4488	-2.00634	-0.62953
	5.995	-3.28025	-2.45092	-2.00786	-0.62995
	6.004	-3.28242	-2.45303	-2.00937	-0.63037
	6.013	-3.2846	-2.45515	-2.01088	-0.63079
	6.022	-3.28678	-2.45726	-2.01239	-0.63121
	6.031	-3.28896	-2.45938	-2.0139	-0.63162
	6.04	-3.29114	-2.4615	-2.0154	-0.63204
	6.049	-3.29332	-2.46362	-2.0169	-0.63245
	6.058	-3.29549	-2.46574	-2.0184	-0.63286
	6.067	-3.29767	-2.46786	-2.0199	-0.63327
	6.076	-3.29985	-2.46999	-2.02139	-0.63368
	6.085	-3.30203	-2.47211	-2.02288	-0.63408
	6.094	-3.3042	-2.47423	-2.02436	-0.63449
	6.103	-3.30638	-2.47636	-2.02585	-0.63489
	6.112	-3.30856	-2.47849	-2.02733	-0.63529
	6.121	-3.31074	-2.48061	-2.02881	-0.63569
	6.13	-3.31291	-2.48274	-2.03028	-0.63609
	6.139	-3.31509	-2.48487	-2.03176	-0.63648
	6.148	-3.31727	-2.487	-2.03323	-0.63688
	6.157	-3.31944	-2.48913	-2.03469	-0.63727
	6.166	-3.32162	-2.49126	-2.03616	-0.63766
	6.175	-3.3238	-2.4934	-2.03762	-0.63804
	6.184	-3.32597	-2.49553	-2.03908	-0.63843
	6.193	-3.32815	-2.49767	-2.04054	-0.63881
	6.202	-3.33033	-2.4998	-2.04199	-0.63919
	6.211	-3.3325	-2.50194	-2.04344	-0.63957
	6.22	-3.33468	-2.50408	-2.04489	-0.63995
	6.229	-3.33686	-2.50622	-2.04633	-0.64032
	6.238	-3.33903	-2.50836	-2.04778	-0.64069
	6.247	-3.34121	-2.5105	-2.04922	-0.64106
	6.256	-3.34339	-2.51264	-2.05065	-0.64143
	6.265	-3.34556	-2.51478	-2.05209	-0.64179
	6.274	-3.34774	-2.51693	-2.05352	-0.64215
	6.283	-3.34992	-2.51907	-2.05495	-0.64251
	6.292	-3.35209	-2.52122	-2.05637	-0.64286
	6.301	-3.35427	-2.52336	-2.0578	-0.64322
	6.31	-3.35644	-2.52551	-2.05922	-0.64357
	6.319	-3.35862	-2.52766	-2.06064	-0.64391
	6.328	-3.3608	-2.52981	-2.06205	-0.64426
	6.337	-3.36297	-2.53196	-2.06346	-0.6446
	6.346	-3.36515	-2.53411	-2.06487	-0.64494
	6.355	-3.36733	-2.53626	-2.06628	-0.64528
	6.364	-3.3695	-2.53842	-2.06768	-0.64561
	6.373	-3.37168	-2.54057	-2.06909	-0.64594
	6.382	-3.37385	-2.54273	-2.07049	-0.64627
	6.391	-3.37603	-2.54488	-2.07188	-0.64659
	6.4	-3.37821	-2.54704	-2.07328	-0.64691
	6.409	-3.38038	-2.5492	-2.07467	-0.64723
	6.418	-3.38256	-2.55136	-2.07606	-0.64754
	6.427	-3.38474	-2.55352	-2.07744	-0.64786
	6.436	-3.38691	-2.55568	-2.07882	-0.64816
	6.445	-3.38909	-2.55784	-2.0802	-0.64847
	6.454	-3.39127	-2.56	-2.08158	-0.64877
	6.463	-3.39344	-2.56217	-2.08296	-0.64907
	6.472	-3.39562	-2.56433	-2.08433	-0.64937
	6.481	-3.3978	-2.5665	-2.0857	-0.64966
	6.49	-3.39997	-2.56867	-2.08707	-0.64995
	6.499	-3.40215	-2.57083	-2.08843	-0.65023
	6.508	-3.40433	-2.573	-2.08979	-0.65051
	6.517	-3.4065	-2.57517	-2.09115	-0.65079
	6.526	-3.40868	-2.57734	-2.09251	-0.65107
	6.535	-3.41086	-2.57952	-2.09386	-0.65134
	6.544	-3.41303	-2.58169	-2.09521	-0.65161
	6.553	-3.41521	-2.58386	-2.09656	-0.65187
	6.562	-3.41739	-2.58604	-2.09791	-0.65213
	6.571	-3.41957	-2.58821	-2.09925	-0.65239
	6.58	-3.42174	-2.59039	-2.10059	-0.65264
	6.589	-3.42392	-2.59257	-2.10193	-0.65289
	6.598	-3.4261	-2.59475	-2.10327	-0.65314
	6.607	-3.42828	-2.59692	-2.1046	-0.65338
	6.616	-3.43046	-2.5991	-2.10593	-0.65362
	6.625	-3.43263	-2.60129	-2.10726	-0.65385
	6.634	-3.43481	-2.60347	-2.10858	-0.65409
	6.643	-3.43699	-2.60565	-2.10991	-0.65431
	6.652	-3.43917	-2.60784	-2.11123	-0.65454
	6.661	-3.44135	-2.61002	-2.11255	-0.65476
	6.67	-3.44352	-2.61221	-2.11386	-0.65497
	6.679	-3.4457	-2.61439	-2.11517	-0.65519
	6.688	-3.44788	-2.61658	-2.11648	-0.65539
	6.697	-3.45006	-2.61877	-2.11779	-0.6556
	6.706	-3.45224	-2.62096	-2.1191	-0.6558
	6.715	-3.45442	-2.62315	-2.1204	-0.656
	6.724	-3.4566	-2.62534	-2.1217	-0.65619
	6.733	-3.45878	-2.62753	-2.123	-0.65638
	6.742	-3.46095	-2.62973	-2.12429	-0.65656
	6.751	-3.46313	-2.63192	-2.12558	-0.65675
	6.76	-3.46531	-2.63412	-2.12687	-0.65692
	6.769	-3.46749	-2.63631	-2.12816	-0.6571
	6.778	-3.46967	-2.63851	-2.12945	-0.65727
	6.787	-3.47185	-2.64071	-2.13073	-0.65743
	6.796	-3.47403	-2.6429	-2.13201	-0.65759
	6.805	-3.47621	-2.6451	-2.13328	-0.65775
	6.814	-3.47839	-2.6473	-2.13456	-0.65791
	6.823	-3.48057	-2.6495	-2.13583	-0.65805
	6.832	-3.48275	-2.65171	-2.1371	-0.6582
	6.841	-3.48493	-2.65391	-2.13837	-0.65834
	6.85	-3.48711	-2.65611	-2.13964	-0.65848
	6.859	-3.48929	-2.65832	-2.1409	-0.65861
	6.868	-3.49147	-2.66052	-2.14216	-0.65874
	6.877	-3.49365	-2.66273	-2.14342	-0.65887
	6.886	-3.49584	-2.66494	-2.14467	-0.65899
	6.895	-3.49802	-2.66714	-2.14593	-0.65911
	6.904	-3.5002	-2.66935	-2.14718	-0.65922
	6.913	-3.50238	-2.67156	-2.14842	-0.65933
	6.922	-3.50456	-2.67377	-2.14967	-0.65944
	6.931	-3.50674	-2.67598	-2.15091	-0.65954
	6.94	-3.50892	-2.6782	-2.15215	-0.65964
	6.949	-3.5111	-2.68041	-2.15339	-0.65973
	6.958	-3.51328	-2.68262	-2.15463	-0.65982
	6.967	-3.51546	-2.68483	-2.15586	-0.65991
	6.976	-3.51765	-2.68705	-2.15709	-0.65999
	6.985	-3.51983	-2.68927	-2.15832	-0.66006
	6.994	-3.52201	-2.69148	-2.15955	-0.66014
	7.003	-3.52419	-2.6937	-2.16077	-0.66021
	7.012	-3.52637	-2.69592	-2.162	-0.66027
	7.021	-3.52856	-2.69813	-2.16322	-0.66034
	7.03	-3.53074	-2.70035	-2.16443	-0.66039
	7.039	-3.53292	-2.70257	-2.16565	-0.66045
	7.048	-3.5351	-2.70479	-2.16686	-0.6605
	7.057	-3.53728	-2.70702	-2.16807	-0.66054
	7.066	-3.53947	-2.70924	-2.16928	-0.66059
	7.075	-3.54165	-2.71146	-2.17048	-0.66062
	7.084	-3.54383	-2.71368	-2.17169	-0.66066
	7.093	-3.54601	-2.71591	-2.17289	-0.66069
	7.102	-3.54819	-2.71813	-2.17409	-0.66072
	7.111	-3.55038	-2.72036	-2.17528	-0.66074
	7.12	-3.55256	-2.72258	-2.17647	-0.66076
	7.129	-3.55474	-2.72481	-2.17767	-0.66077
	7.138	-3.55692	-2.72703	-2.17886	-0.66079
	7.147	-3.55911	-2.72926	-2.18004	-0.66079
	7.156	-3.56129	-2.73149	-2.18123	-0.6608
	7.165	-3.56347	-2.73372	-2.18241	-0.6608
	7.174	-3.56565	-2.73595	-2.18359	-0.66079
	7.183	-3.56783	-2.73818	-2.18477	-0.66079
	7.192	-3.57002	-2.74041	-2.18594	-0.66078
	7.201	-3.5722	-2.74264	-2.18712	-0.66076
	7.21	-3.57438	-2.74487	-2.18829	-0.66074
	7.219	-3.57656	-2.7471	-2.18945	-0.66072
	7.228	-3.57874	-2.74933	-2.19062	-0.6607
	7.237	-3.58092	-2.75157	-2.19179	-0.66067
	7.246	-3.58311	-2.7538	-2.19295	-0.66064
	7.255	-3.58529	-2.75603	-2.19411	-0.6606
	7.264	-3.58747	-2.75826	-2.19526	-0.66056
	7.273	-3.58965	-2.7605	-2.19642	-0.66052
	7.282	-3.59183	-2.76273	-2.19757	-0.66047
	7.291	-3.59401	-2.76497	-2.19872	-0.66043
	7.3	-3.59619	-2.7672	-2.19987	-0.66037
	7.309	-3.59837	-2.76944	-2.20102	-0.66032
	7.318	-3.60055	-2.77167	-2.20216	-0.66026
	7.327	-3.60273	-2.77391	-2.2033	-0.6602
	7.336	-3.60491	-2.77615	-2.20444	-0.66013
	7.345	-3.60709	-2.77838	-2.20558	-0.66006
	7.354	-3.60927	-2.78062	-2.20671	-0.65999
	7.363	-3.61145	-2.78286	-2.20784	-0.65991
	7.372	-3.61363	-2.78509	-2.20897	-0.65984
	7.381	-3.61581	-2.78733	-2.2101	-0.65976
	7.39	-3.61799	-2.78957	-2.21123	-0.65967
	7.399	-3.62016	-2.79181	-2.21235	-0.65958
	7.408	-3.62234	-2.79405	-2.21347	-0.6595
	7.417	-3.62452	-2.79628	-2.21459	-0.6594
	7.426	-3.6267	-2.79852	-2.21571	-0.65931
	7.435	-3.62887	-2.80076	-2.21682	-0.65921
	7.444	-3.63105	-2.803	-2.21794	-0.65911
	7.453	-3.63323	-2.80523	-2.21905	-0.659
	7.462	-3.6354	-2.80747	-2.22015	-0.6589
	7.471	-3.63758	-2.80971	-2.22126	-0.65879
	7.48	-3.63975	-2.81195	-2.22236	-0.65868
	7.489	-3.64193	-2.81419	-2.22346	-0.65856
	7.498	-3.6441	-2.81643	-2.22456	-0.65845
	7.507	-3.64627	-2.81866	-2.22566	-0.65833
	7.516	-3.64845	-2.8209	-2.22675	-0.65821
	7.525	-3.65062	-2.82314	-2.22785	-0.65808
	7.534	-3.65279	-2.82538	-2.22894	-0.65796
	7.543	-3.65496	-2.82761	-2.23003	-0.65783
	7.552	-3.65713	-2.82985	-2.23111	-0.6577
	7.561	-3.6593	-2.83209	-2.23219	-0.65756
	7.57	-3.66147	-2.83432	-2.23328	-0.65743
	7.579	-3.66364	-2.83656	-2.23436	-0.65729
	7.588	-3.66581	-2.83879	-2.23543	-0.65715
	7.597	-3.66798	-2.84103	-2.23651	-0.65701
	7.606	-3.67015	-2.84326	-2.23758	-0.65687
	7.615	-3.67231	-2.8455	-2.23865	-0.65673
	7.624	-3.67448	-2.84773	-2.23972	-0.65658
	7.633	-3.67664	-2.84997	-2.24078	-0.65643
	7.642	-3.67881	-2.8522	-2.24185	-0.65628
	7.651	-3.68097	-2.85443	-2.24291	-0.65613
	7.66	-3.68313	-2.85666	-2.24397	-0.65598
	7.669	-3.6853	-2.8589	-2.24502	-0.65583
	7.678	-3.68746	-2.86113	-2.24608	-0.65567
	7.687	-3.68962	-2.86336	-2.24713	-0.65551
	7.696	-3.69178	-2.86559	-2.24818	-0.65536
	7.705	-3.69394	-2.86782	-2.24923	-0.6552
	7.714	-3.69609	-2.87004	-2.25027	-0.65504
	7.723	-3.69825	-2.87227	-2.25132	-0.65487
	7.732	-3.7004	-2.8745	-2.25236	-0.65471
	7.741	-3.70256	-2.87672	-2.2534	-0.65455
	7.75	-3.70471	-2.87895	-2.25443	-0.65438
	7.759	-3.70687	-2.88117	-2.25547	-0.65422
	7.768	-3.70902	-2.8834	-2.2565	-0.65405
	7.777	-3.71117	-2.88562	-2.25753	-0.65389
	7.786	-3.71332	-2.88784	-2.25856	-0.65372
	7.795	-3.71546	-2.89006	-2.25958	-0.65355
	7.804	-3.71761	-2.89228	-2.26061	-0.65338
	7.813	-3.71976	-2.8945	-2.26162	-0.65321
	7.822	-3.7219	-2.89671	-2.26264	-0.65305
	7.831	-3.72404	-2.89893	-2.26366	-0.65288
	7.84	-3.72619	-2.90114	-2.26467	-0.65271
	7.849	-3.72833	-2.90336	-2.26568	-0.65254
	7.858	-3.73047	-2.90557	-2.26669	-0.65237
	7.867	-3.7326	-2.90778	-2.2677	-0.6522
	7.876	-3.73474	-2.90999	-2.2687	-0.65203
	7.885	-3.73687	-2.9122	-2.26971	-0.65186
	7.894	-3.73901	-2.9144	-2.2707	-0.65169
	7.903	-3.74114	-2.91661	-2.2717	-0.65152
	7.912	-3.74327	-2.91881	-2.2727	-0.65135
	7.921	-3.7454	-2.92101	-2.27369	-0.65118
	7.93	-3.74753	-2.92321	-2.27468	-0.65102
	7.939	-3.74965	-2.92541	-2.27567	-0.65085
	7.948	-3.75178	-2.92761	-2.27665	-0.65068
	7.957	-3.7539	-2.9298	-2.27764	-0.65052
	7.966	-3.75602	-2.932	-2.27862	-0.65035
	7.975	-3.75814	-2.93419	-2.27959	-0.65019
	7.984	-3.76025	-2.93638	-2.28057	-0.65003
	7.993	-3.76237	-2.93857	-2.28154	-0.64987
	8.002	-3.76448	-2.94075	-2.28251	-0.64971
	8.011	-3.76659	-2.94294	-2.28348	-0.64955
	8.02	-3.7687	-2.94512	-2.28445	-0.64939
	8.029	-3.77081	-2.9473	-2.28541	-0.64924
	8.038	-3.77291	-2.94948	-2.28637	-0.64908
	8.047	-3.77502	-2.95165	-2.28733	-0.64893
	8.056	-3.77712	-2.95383	-2.28829	-0.64878
	8.065	-3.77922	-2.956	-2.28924	-0.64863
	8.074	-3.78131	-2.95817	-2.29019	-0.64848
	8.083	-3.78341	-2.96033	-2.29114	-0.64834
	8.092	-3.7855	-2.9625	-2.29208	-0.64819
	8.101	-3.78759	-2.96466	-2.29303	-0.64805
	8.11	-3.78968	-2.96682	-2.29397	-0.64791
	8.119	-3.79176	-2.96897	-2.29491	-0.64778
	8.128	-3.79384	-2.97113	-2.29584	-0.64764
	8.137	-3.79592	-2.97328	-2.29677	-0.64751
	8.146	-3.798	-2.97543	-2.2977	-0.64738
	8.155	-3.80008	-2.97757	-2.29863	-0.64726
	8.164	-3.80215	-2.97972	-2.29956	-0.64713
	8.173	-3.80422	-2.98186	-2.30048	-0.64701
	8.182	-3.80629	-2.984	-2.3014	-0.64689
	8.191	-3.80835	-2.98613	-2.30231	-0.64678
	8.2	-3.81041	-2.98826	-2.30323	-0.64667
	8.209	-3.81247	-2.99039	-2.30414	-0.64656
	8.218	-3.81453	-2.99251	-2.30505	-0.64646
	8.227	-3.81658	-2.99464	-2.30595	-0.64636
	8.236	-3.81863	-2.99675	-2.30686	-0.64626
	8.245	-3.82068	-2.99887	-2.30776	-0.64616
	8.254	-3.82272	-3.00098	-2.30865	-0.64607
	8.263	-3.82476	-3.00309	-2.30955	-0.64599
	8.272	-3.8268	-3.0052	-2.31044	-0.64591
	8.281	-3.82884	-3.0073	-2.31133	-0.64583
	8.29	-3.83087	-3.0094	-2.31222	-0.64575
	8.299	-3.83289	-3.01149	-2.3131	-0.64568
	8.308	-3.83492	-3.01358	-2.31398	-0.64562
	8.317	-3.83694	-3.01567	-2.31486	-0.64556
	8.326	-3.83896	-3.01775	-2.31573	-0.6455
	8.335	-3.84097	-3.01983	-2.3166	-0.64545
	8.344	-3.84298	-3.0219	-2.31747	-0.6454
	8.353	-3.84499	-3.02398	-2.31834	-0.64536
	8.362	-3.84699	-3.02604	-2.3192	-0.64532
	8.371	-3.84899	-3.02811	-2.32006	-0.64529
	8.38	-3.85099	-3.03016	-2.32092	-0.64526
	8.389	-3.85298	-3.03222	-2.32177	-0.64524
	8.398	-3.85497	-3.03427	-2.32262	-0.64523
	8.407	-3.85696	-3.03632	-2.32347	-0.64522
	8.416	-3.85894	-3.03836	-2.32431	-0.64521
	8.425	-3.86091	-3.04039	-2.32515	-0.64521
	8.434	-3.86289	-3.04243	-2.32599	-0.64522
	8.443	-3.86485	-3.04445	-2.32683	-0.64523
	8.452	-3.86682	-3.04648	-2.32766	-0.64525
	8.461	-3.86878	-3.04849	-2.32849	-0.64527
	8.47	-3.87073	-3.05051	-2.32931	-0.6453
	8.479	-3.87268	-3.05252	-2.33013	-0.64534
	8.488	-3.87463	-3.05452	-2.33095	-0.64538
	8.497	-3.87657	-3.05652	-2.33177	-0.64543
	8.506	-3.87851	-3.05851	-2.33258	-0.64549
	8.515	-3.88044	-3.0605	-2.33339	-0.64555
	8.524	-3.88237	-3.06248	-2.33419	-0.64562
	8.533	-3.8843	-3.06446	-2.335	-0.6457
	8.542	-3.88621	-3.06643	-2.33579	-0.64578
	8.551	-3.88813	-3.0684	-2.33659	-0.64587
	8.56	-3.89004	-3.07036	-2.33738	-0.64597
	8.569	-3.89194	-3.07232	-2.33817	-0.64607
	8.578	-3.89384	-3.07426	-2.33895	-0.64618
	8.587	-3.89574	-3.07621	-2.33973	-0.64631
	8.596	-3.89762	-3.07815	-2.34051	-0.64643
	8.605	-3.89951	-3.08008	-2.34129	-0.64657
	8.614	-3.90139	-3.08201	-2.34206	-0.64671
	8.623	-3.90326	-3.08393	-2.34282	-0.64686
	8.632	-3.90513	-3.08584	-2.34358	-0.64702
	8.641	-3.90699	-3.08775	-2.34434	-0.64719
	8.65	-3.90885	-3.08965	-2.3451	-0.64737
	8.659	-3.9107	-3.09155	-2.34585	-0.64755
	8.668	-3.91254	-3.09344	-2.3466	-0.64774
	8.677	-3.91438	-3.09532	-2.34734	-0.64794
	8.686	-3.91622	-3.09719	-2.34808	-0.64816
	8.695	-3.91804	-3.09906	-2.34882	-0.64837
	8.704	-3.91987	-3.10093	-2.34955	-0.6486
	8.713	-3.92168	-3.10278	-2.35028	-0.64884
	8.722	-3.92349	-3.10463	-2.351	-0.64908
	8.731	-3.9253	-3.10648	-2.35172	-0.64934
	8.74	-3.9271	-3.10831	-2.35244	-0.6496
	8.749	-3.92889	-3.11014	-2.35315	-0.64988
	8.758	-3.93067	-3.11196	-2.35386	-0.65016
	8.767	-3.93245	-3.11377	-2.35457	-0.65045
	8.776	-3.93422	-3.11558	-2.35527	-0.65076
	8.785	-3.93599	-3.11738	-2.35596	-0.65107
	8.794	-3.93775	-3.11917	-2.35666	-0.65139
	8.803	-3.9395	-3.12095	-2.35734	-0.65173
	8.812	-3.94125	-3.12273	-2.35803	-0.65207
	8.821	-3.94299	-3.1245	-2.35871	-0.65242
	8.83	-3.94472	-3.12626	-2.35938	-0.65278
	8.839	-3.94645	-3.12801	-2.36005	-0.65316
	8.848	-3.94817	-3.12976	-2.36072	-0.65354
	8.857	-3.94988	-3.1315	-2.36138	-0.65394
	8.866	-3.95158	-3.13323	-2.36204	-0.65434
	8.875	-3.95328	-3.13495	-2.36269	-0.65476
	8.884	-3.95497	-3.13666	-2.36334	-0.65519
	8.893	-3.95665	-3.13836	-2.36398	-0.65563
	8.902	-3.95833	-3.14006	-2.36462	-0.65608
	8.911	-3.95999	-3.14175	-2.36526	-0.65654
	8.92	-3.96165	-3.14343	-2.36589	-0.65701
	8.929	-3.96331	-3.1451	-2.36651	-0.65749
	8.938	-3.96495	-3.14676	-2.36713	-0.65799
	8.947	-3.96659	-3.14841	-2.36775	-0.65849
	8.956	-3.96822	-3.15006	-2.36836	-0.65901
	8.965	-3.96984	-3.15169	-2.36897	-0.65954
	8.974	-3.97145	-3.15332	-2.36957	-0.66008
	8.983	-3.97306	-3.15493	-2.37016	-0.66064
	8.992	-3.97466	-3.15654	-2.37076	-0.6612
	9.001	-3.97625	-3.15814	-2.37134	-0.66178
	9.01	-3.97783	-3.15973	-2.37192	-0.66237
	9.019	-3.9794	-3.16131	-2.3725	-0.66298
	9.028	-3.98096	-3.16288	-2.37307	-0.66359
	9.037	-3.98252	-3.16444	-2.37364	-0.66422
	9.046	-3.98407	-3.16599	-2.3742	-0.66486
	9.055	-3.9856	-3.16753	-2.37476	-0.66551
	9.064	-3.98714	-3.16907	-2.37531	-0.66618
	9.073	-3.98866	-3.17059	-2.37586	-0.66686
	9.082	-3.99017	-3.1721	-2.3764	-0.66755
	9.091	-3.99167	-3.1736	-2.37693	-0.66825
	9.1	-3.99317	-3.17509	-2.37747	-0.66897
	9.109	-3.99465	-3.17658	-2.37799	-0.6697
	9.118	-3.99613	-3.17805	-2.37851	-0.67045
	9.127	-3.9976	-3.17951	-2.37902	-0.6712
	9.136	-3.99906	-3.18096	-2.37953	-0.67198
	9.145	-4.00051	-3.1824	-2.38004	-0.67276
	9.154	-4.00195	-3.18383	-2.38053	-0.67356
	9.163	-4.00338	-3.18525	-2.38103	-0.67437
	9.172	-4.0048	-3.18666	-2.38151	-0.6752
	9.181	-4.00621	-3.18805	-2.38199	-0.67604
	9.19	-4.00761	-3.18944	-2.38247	-0.67689
	9.199	-4.009	-3.19082	-2.38294	-0.67776
	9.208	-4.01039	-3.19218	-2.3834	-0.67864
	9.217	-4.01176	-3.19354	-2.38386	-0.67953
	9.226	-4.01312	-3.19488	-2.38431	-0.68044
	9.235	-4.01447	-3.19621	-2.38476	-0.68137
	9.244	-4.01582	-3.19753	-2.3852	-0.6823
	9.253	-4.01715	-3.19884	-2.38564	-0.68326
	9.262	-4.01847	-3.20014	-2.38607	-0.68422
	9.271	-4.01979	-3.20143	-2.38649	-0.68521
	9.28	-4.02109	-3.2027	-2.38691	-0.6862
	9.289	-4.02238	-3.20396	-2.38732	-0.68721
	9.298	-4.02366	-3.20522	-2.38772	-0.68824
	9.307	-4.02493	-3.20646	-2.38812	-0.68928
	9.316	-4.0262	-3.20768	-2.38851	-0.69033
	9.325	-4.02745	-3.2089	-2.3889	-0.6914
	9.334	-4.02869	-3.2101	-2.38928	-0.69249
	9.343	-4.02992	-3.2113	-2.38965	-0.69359
	9.352	-4.03113	-3.21248	-2.39002	-0.6947
	9.361	-4.03234	-3.21365	-2.39038	-0.69583
	9.37	-4.03354	-3.2148	-2.39074	-0.69698
	9.379	-4.03473	-3.21595	-2.39108	-0.69814
	9.388	-4.0359	-3.21708	-2.39143	-0.69931
	9.397	-4.03707	-3.2182	-2.39176	-0.70051
	9.406	-4.03822	-3.21931	-2.39209	-0.70171
	9.415	-4.03936	-3.2204	-2.39241	-0.70293
	9.424	-4.04049	-3.22149	-2.39273	-0.70417
	9.433	-4.04161	-3.22256	-2.39304	-0.70542
	9.442	-4.04272	-3.22361	-2.39334	-0.70669
	9.451	-4.04382	-3.22466	-2.39364	-0.70798
	9.46	-4.04491	-3.22569	-2.39393	-0.70927
	9.469	-4.04598	-3.22671	-2.39421	-0.71059
	9.478	-4.04705	-3.22772	-2.39449	-0.71192
	9.487	-4.0481	-3.22871	-2.39476	-0.71327
	9.496	-4.04914	-3.2297	-2.39502	-0.71463
	9.505	-4.05017	-3.23066	-2.39527	-0.71601
	9.514	-4.05119	-3.23162	-2.39552	-0.7174
	9.523	-4.05219	-3.23256	-2.39577	-0.71881
	9.532	-4.05319	-3.23349	-2.396	-0.72023
	9.541	-4.05417	-3.23441	-2.39623	-0.72168
	9.55	-4.05514	-3.23532	-2.39645	-0.72313
	9.559	-4.0561	-3.23621	-2.39666	-0.72461
	9.568	-4.05705	-3.23709	-2.39687	-0.7261
	9.577	-4.05799	-3.23795	-2.39707	-0.7276
	9.586	-4.05891	-3.2388	-2.39726	-0.72912
	9.595	-4.05983	-3.23964	-2.39745	-0.73066
	9.604	-4.06073	-3.24047	-2.39763	-0.73221
	9.613	-4.06162	-3.24128	-2.3978	-0.73378
	9.622	-4.06249	-3.24208	-2.39796	-0.73537
	9.631	-4.06336	-3.24286	-2.39812	-0.73697
	9.64	-4.06421	-3.24364	-2.39827	-0.73858
	9.649	-4.06505	-3.2444	-2.39841	-0.74022
	9.658	-4.06588	-3.24514	-2.39855	-0.74187
	9.667	-4.0667	-3.24588	-2.39868	-0.74353
	9.676	-4.06751	-3.2466	-2.3988	-0.74522
	9.685	-4.0683	-3.2473	-2.39891	-0.74691
	9.694	-4.06908	-3.248	-2.39902	-0.74863
	9.703	-4.06985	-3.24867	-2.39912	-0.75036
	9.712	-4.07061	-3.24934	-2.39921	-0.7521
	9.721	-4.07135	-3.24999	-2.39929	-0.75387
	9.73	-4.07209	-3.25063	-2.39937	-0.75564
	9.739	-4.07281	-3.25126	-2.39944	-0.75744
	9.748	-4.07352	-3.25187	-2.3995	-0.75925
	9.757	-4.07422	-3.25247	-2.39956	-0.76108
	9.766	-4.0749	-3.25306	-2.3996	-0.76292
	9.775	-4.07557	-3.25364	-2.39964	-0.76478
	9.784	-4.07624	-3.2542	-2.39968	-0.76665
	9.793	-4.07689	-3.25474	-2.3997	-0.76854
	9.802	-4.07752	-3.25528	-2.39972	-0.77045
	9.811	-4.07815	-3.2558	-2.39973	-0.77238
	9.82	-4.07876	-3.25631	-2.39973	-0.77431
	9.829	-4.07936	-3.2568	-2.39972	-0.77627
	9.838	-4.07995	-3.25728	-2.39971	-0.77824
	9.847	-4.08053	-3.25775	-2.39969	-0.78023
	9.856	-4.0811	-3.25821	-2.39966	-0.78223
	9.865	-4.08165	-3.25865	-2.39963	-0.78425
	9.874	-4.08219	-3.25908	-2.39958	-0.78628
	9.883	-4.08272	-3.2595	-2.39953	-0.78833
	9.892	-4.08324	-3.2599	-2.39948	-0.7904
	9.901	-4.08375	-3.26029	-2.39941	-0.79248
	9.91	-4.08425	-3.26067	-2.39934	-0.79458
	9.919	-4.08473	-3.26104	-2.39926	-0.79669
	9.928	-4.08521	-3.26139	-2.39917	-0.79882
	9.937	-4.08567	-3.26173	-2.39907	-0.80097
	9.946	-4.08612	-3.26206	-2.39897	-0.80313
	9.955	-4.08656	-3.26238	-2.39886	-0.8053
	9.964	-4.08698	-3.26268	-2.39874	-0.80749
	9.973	-4.0874	-3.26297	-2.39862	-0.8097
	9.982	-4.0878	-3.26325	-2.39848	-0.81192
	9.991	-4.0882	-3.26352	-2.39834	-0.81416
	10	-4.08858	-3.26377	-2.39819	-0.81641

[truncated: 9 more sheets: Fig.3i, Fig.4b, Fig.4c, Fig.4d, Fig.4e, Fig.4f, Fig.4i, Fig.4j, Fig.4k]
